# Supplementary material for: Identification and functional validation of super-enhancers in Arabidopsis thaliana
Source: Proc Natl Acad Sci U S A. 2022 Nov 21;119(48):e2215328119. doi: 10.1073/pnas.2215328119 (PMC9860255; doi:10.1073/pnas.2215328119)
Supplement: Supplementary file 2 — Dataset S01 (XLSX) [file pnas.2215328119.sd01.xlsx]

## Sheet: super_enhancer_v5_table_final
Supplemental Data 1. Genomic positions of super-enhancers in Arabidopsis thaliana
chromosome	start (bp)	end (bp)	size (bp)	number of ACRs	associated TAD
1	10137003	10138522	1520	4	1:9980001-10190000
1	10232513	10234535	2023	4	None
1	10295297	10297369	2073	5	None
1	10363130	10367146	4017	8	1:10320001-10390000
1	10529757	10531419	1663	8	1:10500001-10560000
1	10620688	10623729	3042	8	None
1	10678118	10679680	1563	6	None
1	10691739	10693506	1768	4	1:10680001-10730000
1	10712708	10714690	1983	3	1:10680001-10730000
1	10952875	10954776	1902	3	1:10850001-10990000
1	10957477	10959510	2034	4	1:10850001-10990000
1	11112118	11113757	1640	3	1:11090001-11140000
1	1130536	1133140	2605	5	None
1	11717208	11718778	1571	4	1:11680001-11750000
1	11823943	11826162	2220	4	1:11740001-11850000
1	12961178	12962792	1615	5	None
1	12985820	12987373	1554	3	1:12970001-13040000
1	13140210	13142070	1861	2	1:13110001-13280000
1	14148915	14150948	2034	3	1:14140001-14180000
1	1422602	1424400	1799	4	1:1410001-1460000
1	16765539	16767048	1510	3	None
1	16836303	16837927	1625	3	None
1	17704194	17706018	1825	4	None
1	17767065	17768912	1848	5	None
1	18431030	18433595	2566	10	1:18410001-18490000
1	19693935	19696162	2228	9	1:19650001-19710000
1	19769962	19771498	1537	5	None
1	20166	21825	1660	3	None
1	20208430	20210273	1844	3	1:20060001-20210000
1	20521409	20523468	2060	5	1:20460001-20580000
1	21677266	21679342	2077	6	1:21630001-21730000
1	2175818	2177335	1518	4	1:2160001-2220000
1	22183118	22186365	3248	9	1:22060001-22210000
1	22320638	22322414	1777	4	None
1	22816167	22818196	2030	4	1:22780001-22830000
1	22832622	22834442	1821	2	1:22820001-22910000
1	2283857	2285597	1741	4	None
1	22843182	22844940	1759	3	1:22820001-22910000
1	22874499	22876414	1916	3	1:22820001-22910000
1	22879679	22881517	1839	2	1:22820001-22910000
1	22978544	22980125	1582	5	None
1	23125682	23127830	2149	4	None
1	23195722	23197491	1770	3	None
1	23396208	23398040	1833	4	1:23370001-23430000
1	23519902	23521573	1672	5	None
1	23596471	23598496	2026	5	1:23540001-23610000
1	23611409	23613215	1807	6	1:23600001-23670000
1	23771144	23772671	1528	1	None
1	23896377	23899525	3149	8	1:23870001-23940000
1	23991295	23992823	1529	3	None
1	24386333	24388912	2580	9	1:24230001-24440000
1	24487623	24489245	1623	4	None
1	24661321	24663213	1893	4	None
1	25030397	25032323	1927	5	None
1	25118008	25120644	2637	6	None
1	25215924	25218113	2190	4	None
1	25227476	25229156	1681	4	None
1	25465119	25467526	2408	7	None
1	25662764	25664283	1520	5	None
1	25698627	25700146	1520	3	1:25680001-25760000
1	25732036	25733619	1584	2	1:25680001-25760000
1	25738528	25740554	2027	3	1:25680001-25760000
1	25800181	25802881	2701	6	None
1	25863623	25865142	1520	3	1:25810001-25870000
1	25876469	25879552	3084	6	None
1	25951391	25952932	1542	3	None
1	25996031	25997952	1922	3	1:25980001-26040000
1	26133857	26135531	1675	3	None
1	26184374	26185951	1578	5	1:26170001-26280000
1	26241899	26247028	5130	10	1:26170001-26280000
1	2625313	2626959	1647	2	None
1	26279892	26281505	1614	3	1:26170001-26280000
1	26301487	26303327	1841	5	None
1	26307473	26309044	1572	4	None
1	26316922	26318627	1706	3	None
1	26443509	26445621	2113	5	1:26430001-26500000
1	26460544	26462190	1647	4	1:26430001-26500000
1	26475297	26477153	1857	3	1:26430001-26500000
1	26482275	26484577	2303	4	1:26430001-26500000
1	26542247	26544096	1850	3	1:26500001-26560000
1	26660261	26662387	2127	5	None
1	26684435	26685968	1534	4	1:26670001-26720000
1	26696937	26699733	2797	5	1:26670001-26720000
1	26774423	26777956	3534	7	1:26710001-26810000
1	26979059	26980716	1658	6	None
1	27045999	27047539	1541	4	1:27020001-27080000
1	27083785	27086895	3111	7	None
1	27089908	27092279	2372	7	None
1	27222221	27224838	2618	5	1:27220001-27290000
1	27299776	27302720	2945	6	1:27280001-27330000
1	27453106	27454679	1574	3	None
1	27663906	27666485	2580	4	None
1	27666777	27668594	1818	4	None
1	27708878	27710600	1723	3	1:27710001-27790000
1	27710677	27712610	1934	6	1:27710001-27790000
1	28035294	28036989	1696	7	None
1	28048743	28051300	2558	5	None
1	28362332	28364104	1773	3	1:28270001-28370000
1	28495913	28497525	1613	4	None
1	28637222	28638929	1708	5	None
1	28699989	28702604	2616	7	None
1	28752637	28755961	3325	9	1:28730001-28780000
1	28859255	28860907	1653	4	1:28830001-28900000
1	28862321	28864211	1891	3	1:28830001-28900000
1	28877039	28879872	2834	4	1:28830001-28900000
1	29197817	29199902	2086	6	None
1	29217257	29219303	2047	6	1:29200001-29260000
1	29240561	29242773	2213	5	1:29200001-29260000
1	29327035	29329176	2142	5	None
1	29359574	29363544	3971	8	1:29340001-29410000
1	29366612	29369402	2791	5	1:29340001-29410000
1	29369884	29371549	1666	4	1:29340001-29410000
1	29382508	29386045	3538	9	1:29340001-29410000
1	29437075	29440374	3300	8	1:29410001-29490000
1	29488415	29490091	1677	3	1:29490001-29580000
1	29557523	29559038	1516	4	1:29490001-29580000
1	29755629	29757977	2349	6	1:29630001-29810000
1	29761324	29763176	1853	4	1:29630001-29810000
1	29764668	29767198	2531	5	1:29630001-29810000
1	29783291	29785652	2362	5	1:29630001-29810000
1	29898005	29899522	1518	4	None
1	30267855	30269413	1559	3	1:30190001-30290000
1	30301767	30303538	1772	2	1:30290001-30360000
1	30377173	30378766	1594	3	None
1	3083415	3085644	2230	5	1:3050001-3130000
1	3445013	3448928	3916	6	1:3360001-3570000
1	3521544	3523293	1750	5	1:3360001-3570000
1	3547851	3549404	1554	3	1:3360001-3570000
1	3774879	3776489	1611	2	1:3750001-3800000
1	3778206	3779826	1621	2	1:3750001-3800000
1	3934654	3937833	3180	5	None
1	4086060	4089106	3047	7	1:4060001-4120000
1	4099695	4103870	4176	7	1:4060001-4120000
1	4106571	4108606	2036	5	1:4060001-4120000
1	4134699	4136372	1674	5	None
1	4191044	4193879	2836	7	None
1	4338909	4341715	2807	9	None
1	4530876	4541522	10647	20	1:4510001-4580000
1	4553849	4556219	2371	3	1:4510001-4580000
1	4578469	4581629	3161	3	1:4510001-4580000
1	4583597	4587215	3619	7	None
1	458878	460387	1510	2	None
1	4655528	4657707	2180	4	None
1	4768184	4769782	1599	3	1:4740001-4790000
1	4770678	4772615	1938	5	1:4740001-4790000
1	487563	489313	1751	1	None
1	4892900	4895251	2352	3	1:4880001-4930000
1	5070285	5071924	1640	5	1:5030001-5090000
1	5130139	5131763	1625	4	None
1	5146617	5148341	1725	4	None
1	5194890	5196620	1731	3	None
1	5386112	5389451	3340	7	1:5380001-5450000
1	5395986	5398393	2408	5	1:5380001-5450000
1	5641042	5643505	2464	8	None
1	564502	567621	3120	7	None
1	5963615	5965536	1922	3	None
1	6507132	6508648	1517	2	None
1	6512216	6513911	1696	3	None
1	6640981	6643356	2376	4	1:6620001-6700000
1	6861297	6866889	5593	10	1:6830001-6930000
1	6910153	6912041	1889	4	1:6830001-6930000
1	7139251	7142427	3177	11	None
1	7320658	7322346	1689	5	1:7300001-7400000
1	7334969	7336606	1638	4	1:7300001-7400000
1	7340162	7342823	2662	4	1:7300001-7400000
1	7348290	7351688	3399	6	1:7300001-7400000
1	7455764	7458575	2812	7	None
1	7459963	7462272	2310	4	None
1	766710	768441	1732	4	1:760001-830000
1	7698451	7703076	4626	9	1:7670001-7730000
1	7706894	7708722	1829	4	1:7670001-7730000
1	7763066	7764768	1703	5	1:7730001-7810000
1	7887524	7889305	1782	5	None
1	7990898	7993165	2268	6	1:7990001-8080000
1	8008402	8011437	3036	8	1:7990001-8080000
1	8193201	8194991	1791	3	None
1	8596990	8599228	2239	4	None
1	8984223	8987231	3009	4	None
1	8987342	8989026	1685	3	None
1	9093211	9095037	1827	1	1:9080001-9160000
1	9256652	9258875	2224	5	1:9210001-9310000
1	9339675	9342586	2912	6	1:9310001-9360000
1	9408533	9410606	2074	4	None
1	9990574	9992123	1550	5	1:9980001-10190000
2	10068079	10070024	1946	6	2:10060001-10140000
2	10073764	10075649	1886	6	2:10060001-10140000
2	10083630	10085469	1840	5	2:10060001-10140000
2	10128864	10130660	1797	3	2:10060001-10140000
2	10307820	10310112	2293	5	None
2	10439814	10442227	2414	6	None
2	11175667	11177303	1637	4	None
2	11685481	11689060	3580	12	2:11660001-11740000
2	11798643	11800767	2125	5	None
2	11980611	11982429	1819	3	None
2	12018538	12020278	1741	3	None
2	12020483	12022086	1604	5	None
2	12107114	12109014	1901	5	2:12060001-12140000
2	12292058	12293886	1829	2	None
2	12324704	12326253	1550	2	2:12300001-12360000
2	12372954	12374596	1643	4	None
2	12411181	12413327	2147	4	2:12410001-12480000
2	12832006	12833596	1591	2	None
2	12893603	12895274	1672	3	None
2	13006143	13007697	1555	4	None
2	13375489	13376996	1508	5	None
2	13701906	13703717	1812	3	None
2	1381328	1382997	1670	5	2:1340001-1440000
2	14063781	14065422	1642	4	None
2	14593497	14595016	1520	3	2:14570001-14660000
2	14598799	14600372	1574	5	2:14570001-14660000
2	14779852	14781496	1645	2	2:14760001-14830000
2	14852479	14855913	3435	8	None
2	15086069	15087962	1894	4	2:15020001-15110000
2	15098760	15102137	3378	7	2:15020001-15110000
2	15102205	15104159	1955	3	2:15020001-15110000
2	15155053	15157807	2755	6	None
2	15187417	15189101	1685	3	None
2	15275861	15278103	2243	6	2:15210001-15300000
2	15282724	15285333	2610	3	2:15210001-15300000
2	15374124	15375761	1638	3	2:15350001-15410000
2	15375835	15377778	1944	6	2:15350001-15410000
2	15441968	15444200	2233	4	2:15410001-15640000
2	15517518	15521333	3816	11	2:15410001-15640000
2	15564054	15566710	2657	8	2:15410001-15640000
2	15784165	15786225	2061	6	None
2	15960329	15963310	2982	7	2:15930001-15990000
2	15993794	15996549	2756	7	2:15990001-16030000
2	16253532	16255268	1737	4	2:16110001-16320000
2	16360827	16362934	2108	7	2:16320001-16390000
2	16377749	16379599	1851	4	2:16320001-16390000
2	16440961	16443610	2650	3	None
2	16564348	16565913	1566	4	None
2	16604916	16609327	4412	9	2:16570001-16620000
2	16695314	16697586	2273	6	None
2	16758130	16759921	1792	6	None
2	16800429	16802525	2097	4	2:16780001-16830000
2	16819821	16821322	1502	2	2:16780001-16830000
2	17003374	17005611	2238	3	None
2	17147649	17149244	1596	4	None
2	17162092	17163978	1887	4	2:17150001-17200000
2	17210970	17212589	1620	6	2:17200001-17270000
2	17216833	17220851	4019	7	2:17200001-17270000
2	17243795	17246654	2860	4	2:17200001-17270000
2	17246974	17248597	1624	5	2:17200001-17270000
2	17481734	17484680	2947	6	2:17460001-17520000
2	17726023	17728194	2172	6	2:17700001-17770000
2	17751510	17754709	3200	5	2:17700001-17770000
2	17899917	17901585	1669	5	None
2	17905373	17908082	2710	5	None
2	17939599	17945211	5613	11	None
2	18004794	18007047	2254	7	2:18000001-18060000
2	180253	181873	1621	3	2:160001-220000
2	18311796	18313361	1566	2	2:18130001-18420000
2	18351911	18353597	1687	4	2:18130001-18420000
2	18368237	18373632	5396	14	2:18130001-18420000
2	18533747	18535309	1563	6	2:18500001-18560000
2	18621568	18623401	1834	4	None
2	18648659	18650522	1864	4	None
2	18715297	18717809	2513	4	None
2	18724123	18727030	2908	5	None
2	18866251	18868110	1860	5	2:18860001-18940000
2	18891315	18893296	1982	4	2:18860001-18940000
2	19029597	19032532	2936	5	None
2	19050937	19052648	1712	3	None
2	19168218	19171307	3090	8	None
2	19177222	19180226	3005	5	None
2	19187395	19189823	2429	7	None
2	19362094	19365736	3643	5	None
2	19407596	19410282	2687	4	None
2	19464693	19469103	4411	12	2:19430001-19490000
2	233612	235393	1782	4	None
2	252495	254477	1983	4	None
2	258095	259611	1517	5	None
2	260335	262252	1918	6	None
2	3313642	3315189	1548	5	2:3150001-3730000
2	3333440	3335467	2028	6	2:3150001-3730000
2	3376413	3378829	2417	6	2:3150001-3730000
2	378811	382214	3404	5	2:360001-430000
2	382750	384604	1855	3	2:360001-430000
2	4005812	4007512	1701	4	None
2	411925	414505	2581	6	2:360001-430000
2	6025364	6027026	1663	5	2:6020001-6160000
2	7258493	7261284	2792	7	2:7200001-7280000
2	7578153	7579975	1823	2	None
2	7602861	7606249	3389	11	None
2	7901112	7903642	2531	5	2:7840001-7930000
2	8104783	8108324	3542	10	None
2	8214802	8217181	2380	5	None
2	8279489	8281631	2143	4	2:8260001-8330000
2	8655799	8657861	2063	5	None
2	8667419	8669687	2269	4	None
2	8672480	8674043	1564	3	None
2	8709140	8710831	1692	4	2:8690001-8810000
2	9398823	9400755	1933	5	2:9390001-9460000
2	9430563	9432064	1502	4	2:9390001-9460000
2	9517829	9522381	4553	12	2:9500001-9550000
2	9613135	9615156	2022	4	None
2	9668426	9669926	1501	2	2:9660001-9730000
2	9675002	9676735	1734	2	2:9660001-9730000
2	9680179	9682899	2721	8	2:9660001-9730000
2	978071	979607	1537	5	None
2	9783771	9785757	1987	4	2:9730001-9810000
2	9815948	9817783	1836	5	None
2	9907385	9909866	2482	5	None
2	9932508	9935530	3023	4	None
2	9992309	9994481	2173	5	None
3	10021550	10023252	1703	4	None
3	10063271	10065979	2709	6	None
3	10118304	10120309	2006	6	None
3	10202593	10204118	1526	3	None
3	10304815	10306407	1593	6	3:10230001-10330000
3	10383651	10385210	1560	2	3:10330001-10660000
3	10458354	10459973	1620	2	3:10330001-10660000
3	10502044	10504029	1986	7	3:10330001-10660000
3	1057803	1060415	2613	3	3:1040001-1080000
3	1064215	1067285	3071	5	3:1040001-1080000
3	11385601	11387816	2216	7	None
3	11655131	11657017	1887	4	3:11600001-11670000
3	1232975	1234570	1596	2	None
3	14200805	14203056	2252	4	3:14050001-14250000
3	14475243	14476751	1509	1	None
3	1463647	1465560	1914	2	None
3	1482887	1485196	2310	9	3:1470001-1530000
3	1485437	1487576	2140	4	3:1470001-1530000
3	15990828	15992385	1558	4	None
3	16002782	16005174	2393	5	None
3	16189892	16191620	1729	5	None
3	16554410	16556100	1691	4	3:16540001-16650000
3	16962928	16964685	1758	5	None
3	17009038	17010829	1792	4	None
3	17476049	17478001	1953	4	None
3	17507393	17509561	2169	3	None
3	17554588	17557493	2906	7	3:17510001-17580000
3	17702978	17706500	3523	9	None
3	17911148	17915196	4049	5	None
3	18137090	18138835	1746	3	None
3	1816084	1817962	1879	4	None
3	18250693	18253047	2355	8	3:18220001-18350000
3	1832581	1834146	1566	4	3:1820001-1890000
3	18462634	18464818	2185	5	None
3	18511799	18513720	1922	4	3:18490001-18580000
3	18632342	18633929	1588	5	3:18620001-18680000
3	18707201	18709113	1913	8	None
3	18788386	18790741	2356	5	3:18780001-18840000
3	19165834	19167901	2068	5	3:19110001-19170000
3	1958873	1960498	1626	5	3:1890001-2030000
3	19597547	19599986	2440	4	None
3	19619811	19621887	2077	5	None
3	19714723	19716398	1676	5	None
3	19727489	19729740	2252	5	None
3	19747648	19749341	1694	5	None
3	19806742	19809097	2356	5	3:19790001-19890000
3	20078267	20080220	1954	2	3:19960001-20110000
3	20115988	20117820	1833	4	3:20100001-20170000
3	20345922	20348373	2452	6	3:20340001-20400000
3	20689223	20690887	1665	3	None
3	20772725	20775590	2866	6	3:20710001-20780000
3	20912196	20914003	1808	6	None
3	21056239	21058439	2201	7	None
3	21104706	21106642	1937	2	3:21070001-21120000
3	21106918	21108514	1597	4	3:21070001-21120000
3	21294357	21295954	1598	1	None
3	21409055	21410683	1629	2	3:21390001-21440000
3	21412319	21414247	1929	3	3:21390001-21440000
3	21524011	21525888	1878	4	None
3	21676877	21679703	2827	7	3:21640001-21710000
3	2214300	2215888	1589	5	None
3	22368402	22370133	1732	8	3:22330001-22410000
3	22432655	22434340	1686	3	None
3	22513606	22515135	1530	3	3:22470001-22610000
3	22515196	22520417	5222	11	3:22470001-22610000
3	22547826	22549630	1805	4	3:22470001-22610000
3	22582131	22583847	1717	5	3:22470001-22610000
3	22712067	22714072	2006	2	None
3	22742813	22745045	2233	4	None
3	22908879	22911124	2246	5	None
3	22915826	22919478	3653	5	None
3	22948338	22949886	1549	2	None
3	22961878	22963478	1601	3	None
3	23047323	23048902	1580	4	None
3	23277015	23279962	2948	6	3:23230001-23320000
3	23287122	23288819	1698	4	3:23230001-23320000
3	23348290	23352976	4687	9	3:23320001-23390000
3	2349358	2354017	4660	10	3:2320001-2380000
3	3046822	3048347	1526	4	3:3020001-3080000
3	3355869	3357474	1606	2	None
3	3427541	3429405	1865	3	None
3	3691747	3693929	2183	4	3:3620001-3730000
3	4034109	4036361	2253	3	None
3	4080540	4082144	1605	2	None
3	4118658	4121265	2608	5	3:4090001-4190000
3	4125657	4127567	1911	5	3:4090001-4190000
3	4144127	4145815	1689	5	3:4090001-4190000
3	4217178	4218945	1768	5	None
3	4343050	4344670	1621	3	None
3	4438107	4440378	2272	5	3:4420001-4500000
3	4723215	4724850	1636	4	None
3	4749534	4752102	2569	6	None
3	4787839	4790772	2934	7	None
3	4826159	4828259	2101	2	3:4810001-4860000
3	4837286	4839221	1936	3	3:4810001-4860000
3	4839704	4841363	1660	3	3:4810001-4860000
3	4841528	4844200	2673	5	3:4810001-4860000
3	5123267	5125801	2535	3	None
3	5149122	5151679	2558	4	None
3	5255747	5258148	2402	4	3:5190001-5350000
3	5483101	5484642	1542	3	3:5440001-5600000
3	5753333	5755295	1963	4	3:5710001-5790000
3	5963770	5965271	1502	2	3:5960001-6060000
3	5995269	5997406	2138	6	3:5960001-6060000
3	6269304	6270806	1503	3	3:6240001-6320000
3	6343797	6348012	4216	9	None
3	6390750	6392944	2195	5	None
3	6492366	6495155	2790	7	None
3	6531631	6534290	2660	3	3:6510001-6560000
3	6718469	6720627	2159	6	None
3	6838230	6839747	1518	3	None
3	7094081	7095781	1701	4	3:7070001-7180000
3	7226290	7228085	1796	2	None
3	7384892	7387772	2881	6	None
3	7796902	7798664	1763	4	3:7770001-7850000
3	7810037	7811684	1648	3	3:7770001-7850000
3	7909554	7912055	2502	4	None
3	7988175	7989999	1825	5	None
3	8065323	8066842	1520	4	None
3	8076473	8078019	1547	4	None
3	8105194	8107221	2028	4	None
3	8109228	8112101	2874	7	None
3	8126828	8129730	2903	5	3:8120001-8210000
3	8143687	8147458	3772	5	3:8120001-8210000
3	8156187	8159527	3341	5	3:8120001-8210000
3	8166898	8170108	3211	6	3:8120001-8210000
3	8183965	8185507	1543	3	3:8120001-8210000
3	8217612	8219127	1516	4	None
3	838335	840363	2029	7	None
3	8405459	8407413	1955	7	3:8350001-8480000
3	8591243	8593024	1782	7	3:8570001-8630000
3	8593093	8595734	2642	5	3:8570001-8630000
3	8808294	8810546	2253	4	3:8730001-8880000
3	8924779	8927231	2453	6	None
3	9376601	9378630	2030	6	3:9350001-9440000
3	9419313	9420917	1605	4	3:9350001-9440000
3	9464847	9467183	2337	6	None
3	9717609	9719259	1651	5	3:9660001-9760000
3	9719435	9721825	2391	5	3:9660001-9760000
3	9736260	9739912	3653	8	3:9660001-9760000
3	9739999	9742162	2164	4	3:9660001-9760000
3	9865244	9867292	2049	7	3:9750001-9920000
4	10135005	10136533	1529	1	None
4	10227363	10230292	2930	6	None
4	10292449	10294067	1619	4	None
4	10473621	10476232	2612	6	None
4	10508846	10512631	3786	4	4:10490001-10620000
4	10524506	10526295	1790	3	4:10490001-10620000
4	10592833	10595239	2407	5	4:10490001-10620000
4	10648816	10650576	1761	3	4:10610001-10780000
4	10716817	10723641	6825	11	4:10610001-10780000
4	10938429	10940093	1665	2	None
4	10968892	10971196	2305	5	4:10960001-11210000
4	11120715	11123215	2501	5	4:10960001-11210000
4	11552656	11554561	1906	4	None
4	11621441	11623463	2023	3	None
4	11627043	11628994	1952	4	None
4	11632698	11634530	1833	4	None
4	11649521	11651486	1966	5	None
4	11696605	11699434	2830	5	4:11660001-11720000
4	11720863	11722647	1785	3	None
4	11875716	11877437	1722	3	4:11860001-11910000
4	11971886	11973786	1901	5	4:11910001-12090000
4	12163246	12164753	1508	2	4:12090001-12190000
4	12287716	12290723	3008	4	4:12250001-12320000
4	12379264	12380899	1636	4	4:12320001-12420000
4	12500731	12502987	2257	7	4:12460001-12520000
4	12522216	12523840	1625	5	None
4	12987808	12990208	2401	4	4:12980001-13050000
4	1303490	1305038	1549	3	None
4	1307309	1308930	1622	6	None
4	13194402	13195902	1501	3	4:13160001-13240000
4	13277783	13279453	1671	3	4:13230001-13290000
4	13399474	13401101	1628	5	None
4	13442486	13444134	1649	3	None
4	13460744	13462436	1693	4	None
4	13673213	13674787	1575	4	None
4	13814089	13816187	2099	6	4:13780001-13850000
4	14103933	14106295	2363	7	4:14070001-14130000
4	14275152	14276734	1583	2	None
4	14329355	14331221	1867	6	4:14320001-14410000
4	14356614	14358258	1645	3	4:14320001-14410000
4	14373714	14375440	1727	2	4:14320001-14410000
4	14555989	14557657	1669	3	4:14520001-14620000
4	14567086	14568978	1893	4	4:14520001-14620000
4	14622366	14626099	3734	4	None
4	14653988	14655881	1894	3	None
4	14776942	14784113	7172	16	4:14730001-14800000
4	14791906	14793913	2008	3	4:14730001-14800000
4	14821423	14825214	3792	7	4:14800001-14840000
4	14842003	14843947	1945	5	4:14830001-14940000
4	14851764	14854229	2466	6	4:14830001-14940000
4	15062245	15064963	2719	7	4:15050001-15100000
4	15156252	15157849	1598	3	None
4	15292336	15293901	1566	3	4:15270001-15320000
4	15597162	15598721	1560	2	4:15580001-15670000
4	15742400	15744077	1678	1	None
4	15817074	15818669	1596	4	None
4	15872761	15874322	1562	4	None
4	15957350	15959290	1941	4	None
4	16448527	16450278	1752	5	None
4	16586279	16590213	3935	8	4:16590001-16630000
4	16645938	16647900	1963	4	None
4	16687715	16689394	1680	2	None
4	16705984	16707761	1778	4	None
4	16784428	16786909	2482	4	None
4	16878953	16880856	1904	5	None
4	17181855	17183375	1521	5	None
4	17183515	17186505	2991	9	None
4	17249582	17251493	1912	7	4:17210001-17280000
4	17362519	17365827	3309	6	4:17360001-17430000
4	17366784	17368386	1603	5	4:17360001-17430000
4	17382782	17384678	1897	5	4:17360001-17430000
4	17385118	17388098	2981	9	4:17360001-17430000
4	17395247	17396865	1619	4	4:17360001-17430000
4	17397098	17399330	2233	3	4:17360001-17430000
4	17405787	17411681	5895	11	4:17360001-17430000
4	17468868	17470691	1824	3	None
4	17522334	17523953	1620	3	None
4	17532207	17533885	1679	3	None
4	17575694	17578207	2514	5	4:17540001-17590000
4	17586863	17590224	3362	7	4:17590001-17700000
4	17672875	17675022	2148	5	4:17590001-17700000
4	17734242	17736137	1896	7	None
4	17760511	17763459	2949	6	4:17750001-17810000
4	17763549	17765954	2406	4	4:17750001-17810000
4	17778009	17780300	2292	6	4:17750001-17810000
4	17793355	17795072	1718	4	4:17750001-17810000
4	17816498	17818808	2311	5	None
4	17910401	17912041	1641	4	None
4	17954900	17956747	1848	4	None
4	18050688	18052305	1618	4	4:18020001-18080000
4	18142823	18144585	1763	5	None
4	18207014	18208722	1709	7	None
4	18320524	18324073	3550	10	None
4	18564434	18567540	3107	7	None
4	18569001	18570570	1570	4	None
4	188315	190164	1850	3	4:140001-240000
4	2414797	2416615	1819	3	None
4	2551831	2553626	1796	2	None
4	2615838	2617873	2036	4	4:2570001-2680000
4	615396	617035	1640	3	4:570001-680000
4	6630174	6631924	1751	4	None
4	6867020	6868686	1667	5	None
4	6874161	6876089	1929	3	None
4	6876771	6878341	1571	4	None
4	6878422	6880192	1771	3	None
4	718465	719996	1532	3	4:680001-800000
4	7304830	7306359	1530	3	None
4	7353697	7356200	2504	7	4:7340001-7450000
4	7369467	7371374	1908	5	4:7340001-7450000
4	7371864	7374131	2268	4	4:7340001-7450000
4	7663890	7665821	1932	5	4:7570001-7780000
4	7849208	7851408	2201	5	None
4	7861723	7863229	1507	4	None
4	8014495	8016227	1733	3	None
4	8352003	8353577	1575	2	None
4	8385837	8387345	1509	4	None
4	8542560	8544503	1944	4	None
4	8796773	8798682	1910	5	4:8710001-8810000
4	8880036	8881599	1564	3	4:8810001-8890000
4	9030649	9032837	2189	3	None
4	917608	920154	2547	7	None
4	927564	929541	1978	4	None
4	9298221	9300753	2533	9	None
4	9382080	9384367	2288	6	None
4	9599133	9600633	1501	3	None
4	9664324	9666037	1714	5	None
4	9835314	9837216	1903	4	None
4	9897710	9903455	5746	8	4:9870001-9960000
4	9904180	9906085	1906	3	4:9870001-9960000
5	10214104	10215635	1532	4	5:10190001-10450000
5	10799054	10801144	2091	3	None
5	1116793	1119426	2634	8	5:1110001-1170000
5	12618347	12620374	2028	2	5:12390001-12690000
5	1268433	1270462	2030	4	5:1240001-1360000
5	1380108	1381968	1861	2	None
5	1394520	1396601	2082	6	None
5	140632	142476	1845	4	None
5	14253826	14255917	2092	3	5:14240001-14600000
5	14988642	14990274	1633	4	None
5	15016256	15017813	1558	3	None
5	15253799	15255529	1731	3	5:15250001-15360000
5	15954243	15955749	1507	3	None
5	16162276	16163901	1626	3	None
5	16198005	16199750	1746	3	5:16170001-16250000
5	16318117	16321021	2905	6	None
5	16332143	16334151	2009	4	None
5	16388015	16391203	3189	5	None
5	16465534	16467457	1924	4	None
5	16573872	16576354	2483	5	5:16550001-16690000
5	16576419	16579302	2884	6	5:16550001-16690000
5	16581257	16583758	2502	5	5:16550001-16690000
5	17026322	17028625	2304	4	5:17020001-17080000
5	17039214	17041027	1814	2	5:17020001-17080000
5	17044056	17046223	2168	3	5:17020001-17080000
5	17046595	17049357	2763	8	5:17020001-17080000
5	1707408	1709219	1812	4	5:1600001-1730000
5	1710566	1712066	1501	3	5:1600001-1730000
5	17791040	17794472	3433	8	None
5	18037755	18039668	1914	4	None
5	18371664	18373768	2105	4	None
5	18377646	18380759	3114	4	None
5	18437037	18440153	3117	5	5:18410001-18480000
5	18956370	18958336	1967	4	5:18950001-19010000
5	19043043	19046053	3011	3	5:19000001-19080000
5	19102354	19104409	2056	2	5:19080001-19160000
5	19110471	19112341	1871	7	5:19080001-19160000
5	1922227	1924543	2317	4	None
5	1932458	1934184	1727	4	None
5	19439846	19443425	3580	6	5:19400001-19510000
5	19783440	19785902	2463	8	None
5	20012067	20014139	2073	5	5:19990001-20040000
5	20014198	20016220	2023	4	5:19990001-20040000
5	20017269	20019443	2175	5	5:19990001-20040000
5	20019981	20022458	2478	5	5:19990001-20040000
5	2009133	2010710	1578	5	None
5	20172519	20174181	1663	5	5:20160001-20200000
5	20546109	20547687	1579	2	5:20490001-20690000
5	21061253	21062823	1571	3	5:21000001-21110000
5	21177157	21179805	2649	9	5:21160001-21210000
5	21266260	21267956	1697	4	None
5	21407980	21409818	1839	4	5:21390001-21500000
5	21575924	21577588	1665	6	None
5	21694320	21696174	1855	3	5:21680001-21770000
5	21697523	21699427	1905	3	5:21680001-21770000
5	21733476	21735869	2394	5	5:21680001-21770000
5	21736242	21738249	2008	4	5:21680001-21770000
5	2183375	2185301	1927	10	None
5	21979493	21981162	1670	4	5:21980001-22050000
5	22257724	22259655	1932	4	None
5	22332447	22334919	2473	7	5:22290001-22390000
5	22358791	22360300	1510	4	5:22290001-22390000
5	22627586	22629109	1524	2	5:22580001-22640000
5	22691511	22693500	1990	5	5:22680001-22730000
5	22766243	22767873	1631	3	5:22730001-22940000
5	2290188	2292758	2571	9	5:2270001-2330000
5	22995336	22997434	2099	6	5:22940001-23080000
5	22998934	23003681	4748	10	5:22940001-23080000
5	23058426	23060283	1858	3	5:22940001-23080000
5	23119958	23121779	1822	4	5:23120001-23190000
5	23163948	23166349	2402	6	5:23120001-23190000
5	23221906	23224307	2402	5	None
5	23226320	23228030	1711	4	None
5	23293537	23295074	1538	5	5:23280001-23460000
5	23351587	23354823	3237	4	5:23280001-23460000
5	23367459	23369191	1733	5	5:23280001-23460000
5	23377690	23379593	1904	3	5:23280001-23460000
5	23785910	23788623	2714	6	None
5	23831088	23832614	1527	6	None
5	23839861	23842124	2264	5	None
5	23894436	23896093	1658	5	None
5	23897921	23900785	2865	7	None
5	23942787	23944588	1802	7	None
5	24084350	24086386	2037	5	5:24060001-24140000
5	24088658	24090184	1527	3	5:24060001-24140000
5	24204443	24205981	1539	3	None
5	24377554	24379929	2376	6	5:24360001-24410000
5	24383207	24384817	1611	2	5:24360001-24410000
5	24387586	24389708	2123	5	5:24360001-24410000
5	24476554	24479881	3328	7	5:24460001-24560000
5	24491585	24493168	1584	3	5:24460001-24560000
5	24903917	24907323	3407	7	5:24880001-24940000
5	24956173	24957680	1508	2	None
5	25437974	25440186	2213	4	5:25420001-25480000
5	2561122	2563045	1924	5	None
5	25661716	25663617	1902	2	None
5	25700032	25701542	1511	2	5:25680001-25740000
5	25752477	25754499	2023	4	None
5	25888819	25890511	1693	3	5:25860001-25940000
5	26038547	26040127	1581	4	None
5	26053508	26056560	3053	5	None
5	26229369	26232153	2785	6	5:26200001-26380000
5	26247402	26250067	2666	4	5:26200001-26380000
5	26250267	26252751	2485	7	5:26200001-26380000
5	26319997	26322405	2409	4	5:26200001-26380000
5	26326473	26328419	1947	3	5:26200001-26380000
5	26355514	26357195	1682	5	5:26200001-26380000
5	2657668	2659558	1891	2	None
5	26627643	26629301	1659	2	5:26620001-26690000
5	26668291	26670297	2007	7	5:26620001-26690000
5	26729711	26731867	2157	5	None
5	26805310	26807767	2458	6	None
5	26810981	26812802	1822	2	None
5	26845726	26847605	1880	5	None
5	26851055	26853273	2219	4	None
5	26875218	26876928	1711	5	None
5	26900108	26903610	3503	7	None
5	26907488	26909023	1536	3	None
5	3015282	3017262	1981	5	None
5	3140160	3142162	2003	1	None
5	317601	319906	2306	2	None
5	326896	329674	2779	6	None
5	3466339	3467857	1519	5	5:3460001-3510000
5	3507416	3509340	1925	7	5:3500001-3550000
5	3526562	3530480	3919	7	5:3500001-3550000
5	3693407	3694976	1570	3	5:3670001-3760000
5	38833	40482	1650	5	None
5	4183810	4185909	2100	3	5:4150001-4220000
5	4188641	4192420	3780	7	5:4150001-4220000
5	4192725	4195796	3072	4	5:4150001-4220000
5	4200159	4202321	2163	4	5:4150001-4220000
5	4202422	4203951	1530	2	5:4150001-4220000
5	4352665	4354449	1785	4	5:4330001-4450000
5	442857	446154	3298	7	None
5	4811509	4813568	2060	3	5:4680001-4870000
5	4901726	4903587	1862	3	5:4870001-4960000
5	4971911	4973489	1579	3	None
5	5164703	5167058	2356	5	None
5	5234635	5236373	1739	4	5:5190001-5250000
5	5693807	5695807	2001	5	None
5	5954531	5956687	2157	3	None
5	6044843	6047926	3084	7	None
5	6059076	6060739	1664	3	None
5	6123814	6126095	2282	6	None
5	6187781	6190075	2295	4	None
5	6223664	6225414	1751	3	None
5	6382058	6384144	2087	5	5:6340001-6420000
5	6390833	6393724	2892	6	5:6340001-6420000
5	6420337	6422532	2196	5	None
5	7007809	7009753	1945	5	5:6970001-7090000
5	7112258	7114208	1951	4	None
5	7227603	7229715	2113	5	5:7210001-7260000
5	741426	742930	1505	3	None
5	7526793	7528419	1627	2	5:7470001-7530000
5	7556768	7558625	1858	5	5:7530001-7590000
5	764100	765914	1815	3	None
5	8047683	8049800	2118	7	5:7990001-8090000
5	827859	831514	3656	6	5:810001-870000
5	8379762	8382574	2813	5	5:8340001-8440000
5	8444342	8446323	1982	5	None
5	8709189	8711702	2514	7	5:8650001-8740000
5	8726420	8727999	1580	4	5:8650001-8740000
5	8730006	8733991	3986	9	5:8650001-8740000
5	8767800	8769468	1669	4	5:8740001-8790000
5	940775	942737	1963	3	None
5	942793	944883	2091	5	None
5	9645935	9647608	1674	3	None
5	9652396	9653964	1569	3	None
5	9657634	9659640	2007	3	None
5	987224	989310	2087	4	None
5	9946342	9948492	2151	3	5:9870001-10020000
5	9965164	9967461	2298	5	5:9870001-10020000
