# Supplementary material for: Identification and functional validation of super-enhancers in Arabidopsis thaliana
Source: Proc Natl Acad Sci U S A. 2022 Nov 21;119(48):e2215328119. doi: 10.1073/pnas.2215328119 (PMC9860255; doi:10.1073/pnas.2215328119)
Supplement: Supplementary file 3 — Dataset S02 (XLSX) [file pnas.2215328119.sd02.xlsx]

## Sheet: Constitutent ACRs
Supplemental Data 2. Constituent ACRs within the super-enhancers in Arabidopsis thaliana
chromosome	start (bp)	end (bp)	number of tissuea	super enhancerb	tissuesc
1	20166	20509	10	1:20166-21825	seed coat cell(4 DPA),14 days seedling,up-open flowers,7 days seedling(Bay-0),7 days seedling(Col-0),7 days seedling(Tsu-1),7 days seedling(Bur-0),7 days seedling(Est-1),14 days root,7 days leaf
1	20509	21120	17	1:20166-21825	7 days seedling(Est-1),7 days leaf,14 days seedling,7 days seedling(Tsu-1),7 days seedling(Bay-0),7 days seedling(Col-0),7 days seedling(Bur-0),14 days root,7 days rood hair cell,seed coat cell(4 DPA),up-open flowers,10 days root non-hair cell,7 days root non-hair cell,7 days whole root,seed coat cell(7 DPA),7 days whole root_1,open flowers
1	21120	21825	17	1:20166-21825	7 days whole root_1,open flowers,7 days whole root,seed coat cell(7 DPA),up-open flowers,10 days root non-hair cell,7 days root non-hair cell,seed coat cell(4 DPA),7 days rood hair cell,14 days root,7 days seedling(Bur-0),7 days seedling(Col-0),7 days seedling(Tsu-1),7 days seedling(Bay-0),14 days seedling,7 days leaf,7 days seedling(Est-1)
1	458878	459854	15	1:458878-460387	seed coat cell(7 DPA),7 days whole root,7 days seedling(Bay-0),open flowers,7 days seedling(Tsu-1),7 days seedling(Col-0),seed coat cell(4 DPA),7 days root non-hair cell,14 days seedling,10 days root non-hair cell,14 days root,7 days rood hair cell,7 days leaf,7 days seedling(Bur-0),7 days seedling(Est-1)
1	459854	460387	10	1:458878-460387	7 days whole root,7 days seedling(Bay-0),7 days seedling(Col-0),7 days seedling(Tsu-1),10 days root non-hair cell,7 days root non-hair cell,14 days root,7 days rood hair cell,7 days seedling(Est-1),7 days seedling(Bur-0)
1	487563	489313	17	1:487563-489313	seed coat cell(7 DPA),7 days whole root,open flowers,7 days whole root_1,seed coat cell(4 DPA),7 days root non-hair cell,10 days root non-hair cell,up-open flowers,14 days root,7 days rood hair cell,7 days seedling(Bur-0),7 days seedling(Col-0),7 days seedling(Bay-0),7 days seedling(Tsu-1),14 days seedling,7 days leaf,7 days seedling(Est-1)
1	564502	565173	14	1:564502-567621	7 days leaf,14 days root,7 days seedling(Est-1),7 days seedling(Bur-0),7 days whole root_1,open flowers,7 days seedling(Bay-0),7 days seedling(Col-0),7 days seedling(Tsu-1),7 days whole root,seed coat cell(7 DPA),up-open flowers,14 days seedling,seed coat cell(4 DPA)
1	565173	565709	17	1:564502-567621	7 days seedling(Bur-0),7 days rood hair cell,14 days root,7 days root non-hair cell,up-open flowers,10 days root non-hair cell,seed coat cell(4 DPA),open flowers,7 days whole root_1,seed coat cell(7 DPA),7 days whole root,7 days seedling(Est-1),7 days leaf,14 days seedling,7 days seedling(Tsu-1),7 days seedling(Bay-0),7 days seedling(Col-0)
1	565709	566505	17	1:564502-567621	14 days root,7 days rood hair cell,7 days seedling(Bur-0),seed coat cell(7 DPA),7 days whole root,open flowers,7 days whole root_1,seed coat cell(4 DPA),7 days root non-hair cell,10 days root non-hair cell,up-open flowers,7 days leaf,7 days seedling(Est-1),7 days seedling(Tsu-1),7 days seedling(Bay-0),7 days seedling(Col-0),14 days seedling
1	566505	566675	7	1:564502-567621	seed coat cell(4 DPA),10 days root non-hair cell,14 days root,open flowers,7 days seedling(Col-0),7 days leaf,7 days whole root_1
1	566675	567049	17	1:564502-567621	7 days seedling(Bay-0),7 days seedling(Col-0),7 days seedling(Tsu-1),14 days seedling,7 days leaf,7 days seedling(Est-1),open flowers,7 days whole root_1,seed coat cell(7 DPA),7 days whole root,7 days root non-hair cell,up-open flowers,10 days root non-hair cell,seed coat cell(4 DPA),7 days rood hair cell,14 days root,7 days seedling(Bur-0)
1	567049	567410	12	1:564502-567621	14 days root,7 days leaf,7 days seedling(Bur-0),7 days seedling(Est-1),7 days seedling(Bay-0),7 days seedling(Col-0),7 days whole root_1,seed coat cell(4 DPA),7 days root non-hair cell,14 days seedling,10 days root non-hair cell,up-open flowers
1	567410	567621	12	1:564502-567621	up-open flowers,14 days seedling,10 days root non-hair cell,seed coat cell(4 DPA),7 days seedling(Col-0),7 days seedling(Bay-0),7 days seedling(Tsu-1),7 days whole root_1,7 days seedling(Bur-0),7 days seedling(Est-1),7 days leaf,14 days root
1	766710	767031	5	1:766710-768441	7 days whole root_1,14 days root,up-open flowers,14 days seedling,seed coat cell(4 DPA)
1	767031	767398	6	1:766710-768441	14 days root,7 days leaf,open flowers,seed coat cell(4 DPA),14 days seedling,up-open flowers
1	767398	767808	5	1:766710-768441	14 days root,open flowers,seed coat cell(4 DPA),14 days seedling,up-open flowers
1	767808	768441	14	1:766710-768441	seed coat cell(4 DPA),14 days seedling,up-open flowers,10 days root non-hair cell,7 days root non-hair cell,7 days whole root,7 days whole root_1,7 days seedling(Col-0),open flowers,7 days seedling(Tsu-1),7 days seedling(Est-1),14 days root,7 days leaf,7 days rood hair cell
1	1130536	1131253	11	1:1130536-1133140	7 days rood hair cell,7 days seedling(Est-1),7 days seedling(Bur-0),7 days whole root,7 days seedling(Tsu-1),7 days seedling(Col-0),7 days seedling(Bay-0),seed coat cell(4 DPA),up-open flowers,10 days root non-hair cell,7 days root non-hair cell
1	1131253	1131766	15	1:1130536-1133140	7 days seedling(Est-1),7 days seedling(Bur-0),14 days root,7 days rood hair cell,seed coat cell(4 DPA),up-open flowers,14 days seedling,10 days root non-hair cell,7 days root non-hair cell,7 days whole root,seed coat cell(7 DPA),7 days seedling(Bay-0),7 days seedling(Tsu-1),7 days seedling(Col-0),open flowers
1	1131766	1132221	15	1:1130536-1133140	seed coat cell(7 DPA),7 days whole root,7 days seedling(Col-0),open flowers,7 days seedling(Bay-0),7 days seedling(Tsu-1),seed coat cell(4 DPA),7 days root non-hair cell,14 days seedling,10 days root non-hair cell,14 days root,7 days rood hair cell,7 days leaf,7 days seedling(Bur-0),7 days seedling(Est-1)
1	1132221	1133032	11	1:1130536-1133140	seed coat cell(4 DPA),7 days root non-hair cell,10 days root non-hair cell,7 days whole root,7 days seedling(Tsu-1),7 days seedling(Col-0),7 days seedling(Bay-0),7 days seedling(Bur-0),7 days seedling(Est-1),14 days root,7 days rood hair cell
1	1133032	1133140	3	1:1130536-1133140	7 days whole root,7 days rood hair cell,7 days seedling(Bur-0)
1	1422602	1423152	16	1:1422602-1424400	7 days rood hair cell,14 days root,7 days seedling(Bur-0),open flowers,seed coat cell(7 DPA),7 days whole root,7 days root non-hair cell,10 days root non-hair cell,up-open flowers,seed coat cell(4 DPA),7 days leaf,7 days seedling(Est-1),7 days seedling(Col-0),7 days seedling(Bay-0),7 days seedling(Tsu-1),14 days seedling
1	1423152	1423493	14	1:1422602-1424400	seed coat cell(4 DPA),14 days seedling,10 days root non-hair cell,up-open flowers,7 days root non-hair cell,7 days whole root,7 days seedling(Bay-0),7 days seedling(Col-0),open flowers,7 days seedling(Tsu-1),7 days seedling(Est-1),7 days seedling(Bur-0),14 days root,7 days rood hair cell
1	1423493	1423718	10	1:1422602-1424400	7 days seedling(Est-1),7 days seedling(Bur-0),7 days rood hair cell,14 days root,10 days root non-hair cell,7 days root non-hair cell,open flowers,7 days seedling(Bay-0),7 days seedling(Col-0),7 days whole root
1	1423718	1424400	14	1:1422602-1424400	10 days root non-hair cell,14 days seedling,7 days root non-hair cell,seed coat cell(4 DPA),7 days seedling(Col-0),7 days seedling(Tsu-1),7 days seedling(Bay-0),open flowers,7 days whole root,seed coat cell(7 DPA),7 days seedling(Est-1),7 days seedling(Bur-0),7 days rood hair cell,14 days root
1	2175818	2176699	16	1:2175818-2177335	7 days seedling(Bur-0),7 days rood hair cell,14 days root,10 days root non-hair cell,up-open flowers,7 days root non-hair cell,seed coat cell(4 DPA),open flowers,7 days whole root,seed coat cell(7 DPA),7 days seedling(Est-1),7 days leaf,14 days seedling,7 days seedling(Tsu-1),7 days seedling(Col-0),7 days seedling(Bay-0)
1	2176699	2176816	10	1:2175818-2177335	7 days seedling(Bur-0),7 days seedling(Est-1),7 days rood hair cell,7 days root non-hair cell,10 days root non-hair cell,seed coat cell(4 DPA),7 days seedling(Tsu-1),7 days seedling(Col-0),7 days seedling(Bay-0),seed coat cell(7 DPA)
1	2176816	2177162	15	1:2175818-2177335	7 days seedling(Bay-0),7 days seedling(Col-0),7 days seedling(Tsu-1),open flowers,seed coat cell(7 DPA),7 days whole root,7 days root non-hair cell,10 days root non-hair cell,14 days seedling,up-open flowers,seed coat cell(4 DPA),7 days rood hair cell,14 days root,7 days seedling(Bur-0),7 days seedling(Est-1)
1	2177162	2177335	10	1:2175818-2177335	seed coat cell(4 DPA),10 days root non-hair cell,7 days root non-hair cell,7 days whole root,seed coat cell(7 DPA),7 days seedling(Bay-0),7 days seedling(Tsu-1),7 days seedling(Est-1),7 days seedling(Bur-0),7 days rood hair cell
1	2283857	2284169	5	1:2283857-2285597	seed coat cell(4 DPA),7 days seedling(Est-1),seed coat cell(7 DPA),7 days whole root,open flowers
1	2284169	2284735	14	1:2283857-2285597	7 days seedling(Est-1),7 days seedling(Bur-0),14 days root,7 days leaf,seed coat cell(4 DPA),up-open flowers,14 days seedling,7 days whole root,seed coat cell(7 DPA),7 days whole root_1,7 days seedling(Bay-0),7 days seedling(Col-0),open flowers,7 days seedling(Tsu-1)
1	2284735	2285057	5	1:2283857-2285597	open flowers,seed coat cell(7 DPA),7 days seedling(Est-1),up-open flowers,seed coat cell(4 DPA)
1	2285057	2285597	14	1:2283857-2285597	7 days whole root_1,open flowers,7 days seedling(Col-0),7 days seedling(Bay-0),7 days seedling(Tsu-1),7 days whole root,seed coat cell(7 DPA),14 days seedling,up-open flowers,seed coat cell(4 DPA),7 days leaf,14 days root,7 days seedling(Est-1),7 days seedling(Bur-0)
1	2625313	2625612	12	1:2625313-2626959	7 days seedling(Est-1),14 days root,7 days rood hair cell,seed coat cell(4 DPA),10 days root non-hair cell,up-open flowers,7 days root non-hair cell,7 days whole root,seed coat cell(7 DPA),7 days seedling(Bay-0),7 days seedling(Col-0),7 days seedling(Tsu-1)
1	2625612	2626959	10	1:2625313-2626959	7 days seedling(Col-0),7 days seedling(Bay-0),7 days whole root,up-open flowers,10 days root non-hair cell,7 days root non-hair cell,7 days rood hair cell,14 days root,7 days seedling(Est-1),7 days seedling(Bur-0)
1	3083415	3083766	4	1:3083415-3085644	10 days root non-hair cell,7 days root non-hair cell,7 days whole root,14 days root
1	3083766	3083924	4	1:3083415-3085644	7 days rood hair cell,14 days root,7 days root non-hair cell,10 days root non-hair cell
1	3083924	3084083	2	1:3083415-3085644	seed coat cell(4 DPA),10 days root non-hair cell
1	3084119	3085017	12	1:3083415-3085644	7 days seedling(Est-1),14 days root,seed coat cell(4 DPA),7 days root non-hair cell,14 days seedling,10 days root non-hair cell,up-open flowers,seed coat cell(7 DPA),7 days seedling(Col-0),open flowers,7 days seedling(Bay-0),7 days seedling(Tsu-1)
1	3085017	3085644	9	1:3083415-3085644	14 days root,7 days rood hair cell,seed coat cell(4 DPA),10 days root non-hair cell,14 days seedling,7 days root non-hair cell,7 days whole root,seed coat cell(7 DPA),7 days whole root_1
1	3445013	3446360	13	1:3445013-3448928	14 days root,7 days rood hair cell,7 days seedling(Est-1),7 days seedling(Bur-0),7 days whole root,seed coat cell(7 DPA),7 days seedling(Bay-0),open flowers,7 days seedling(Tsu-1),7 days seedling(Col-0),seed coat cell(4 DPA),10 days root non-hair cell,7 days root non-hair cell
1	3446360	3446836	16	1:3445013-3448928	7 days whole root,seed coat cell(7 DPA),open flowers,seed coat cell(4 DPA),up-open flowers,10 days root non-hair cell,7 days root non-hair cell,14 days root,7 days rood hair cell,7 days seedling(Bur-0),7 days seedling(Bay-0),7 days seedling(Col-0),7 days seedling(Tsu-1),14 days seedling,7 days leaf,7 days seedling(Est-1)
1	3446836	3446937	10	1:3445013-3448928	7 days seedling(Bur-0),7 days seedling(Est-1),14 days root,7 days rood hair cell,7 days root non-hair cell,10 days root non-hair cell,7 days whole root,7 days seedling(Col-0),7 days seedling(Tsu-1),7 days seedling(Bay-0)
1	3446937	3447488	15	1:3445013-3448928	7 days seedling(Bur-0),7 days seedling(Est-1),14 days root,7 days rood hair cell,seed coat cell(4 DPA),7 days root non-hair cell,14 days seedling,10 days root non-hair cell,up-open flowers,seed coat cell(7 DPA),7 days whole root,7 days seedling(Col-0),7 days seedling(Bay-0),open flowers,7 days seedling(Tsu-1)
1	3447488	3448692	13	1:3445013-3448928	7 days seedling(Bur-0),7 days seedling(Est-1),7 days rood hair cell,14 days root,7 days root non-hair cell,10 days root non-hair cell,seed coat cell(4 DPA),7 days seedling(Tsu-1),7 days seedling(Bay-0),7 days seedling(Col-0),7 days whole root_1,seed coat cell(7 DPA),7 days whole root
1	3448692	3448928	5	1:3445013-3448928	7 days whole root,7 days rood hair cell,7 days seedling(Bur-0),7 days root non-hair cell,10 days root non-hair cell
1	3521544	3522118	13	1:3521544-3523293	7 days seedling(Tsu-1),7 days seedling(Bay-0),7 days seedling(Col-0),seed coat cell(7 DPA),7 days whole root,7 days root non-hair cell,up-open flowers,10 days root non-hair cell,seed coat cell(4 DPA),7 days rood hair cell,14 days root,7 days seedling(Bur-0),7 days seedling(Est-1)
1	3522118	3522318	8	1:3521544-3523293	7 days rood hair cell,14 days root,7 days seedling(Est-1),7 days seedling(Bur-0),7 days seedling(Bay-0),7 days whole root,10 days root non-hair cell,7 days root non-hair cell
1	3522357	3522695	11	1:3521544-3523293	up-open flowers,10 days root non-hair cell,7 days root non-hair cell,seed coat cell(4 DPA),7 days seedling(Col-0),7 days seedling(Bay-0),7 days seedling(Tsu-1),7 days whole root,seed coat cell(7 DPA),7 days seedling(Est-1),7 days seedling(Bur-0)
1	3522695	3523177	11	1:3521544-3523293	7 days seedling(Bur-0),7 days seedling(Est-1),14 days root,14 days seedling,up-open flowers,seed coat cell(4 DPA),7 days seedling(Col-0),7 days seedling(Bay-0),open flowers,7 days seedling(Tsu-1),seed coat cell(7 DPA)
1	3523177	3523293	10	1:3521544-3523293	7 days whole root,7 days seedling(Col-0),7 days seedling(Bay-0),7 days seedling(Tsu-1),seed coat cell(4 DPA),14 days seedling,up-open flowers,14 days root,7 days seedling(Bur-0),7 days seedling(Est-1)
1	3547851	3548268	14	1:3547851-3549404	7 days rood hair cell,7 days seedling(Est-1),7 days seedling(Bur-0),7 days seedling(Bay-0),7 days seedling(Tsu-1),open flowers,7 days seedling(Col-0),7 days whole root,seed coat cell(7 DPA),14 days seedling,up-open flowers,10 days root non-hair cell,7 days root non-hair cell,seed coat cell(4 DPA)
1	3548268	3548822	12	1:3547851-3549404	up-open flowers,10 days root non-hair cell,7 days root non-hair cell,7 days seedling(Col-0),7 days seedling(Bay-0),7 days seedling(Tsu-1),open flowers,7 days whole root,7 days seedling(Est-1),7 days seedling(Bur-0),7 days rood hair cell,14 days root
1	3548822	3549404	12	1:3547851-3549404	14 days root,7 days rood hair cell,7 days seedling(Est-1),7 days seedling(Bur-0),7 days whole root,7 days seedling(Bay-0),7 days seedling(Col-0),7 days seedling(Tsu-1),seed coat cell(4 DPA),10 days root non-hair cell,14 days seedling,7 days root non-hair cell
1	3774879	3775241	11	1:3774879-3776489	7 days whole root,seed coat cell(7 DPA),7 days seedling(Col-0),open flowers,seed coat cell(4 DPA),10 days root non-hair cell,14 days seedling,7 days root non-hair cell,14 days root,7 days leaf,7 days rood hair cell
1	3775241	3776489	16	1:3774879-3776489	7 days seedling(Col-0),7 days seedling(Tsu-1),7 days seedling(Bay-0),14 days seedling,7 days leaf,7 days seedling(Est-1),7 days whole root,seed coat cell(7 DPA),open flowers,seed coat cell(4 DPA),10 days root non-hair cell,up-open flowers,7 days root non-hair cell,14 days root,7 days rood hair cell,7 days seedling(Bur-0)
1	3778206	3779618	17	1:3778206-3779826	7 days seedling(Bur-0),14 days root,7 days rood hair cell,seed coat cell(4 DPA),10 days root non-hair cell,up-open flowers,7 days root non-hair cell,7 days whole root,seed coat cell(7 DPA),7 days whole root_1,open flowers,7 days seedling(Est-1),7 days leaf,14 days seedling,7 days seedling(Col-0),7 days seedling(Bay-0),7 days seedling(Tsu-1)
1	3779618	3779826	3	1:3778206-3779826	7 days seedling(Col-0),7 days leaf,7 days whole root_1
1	3934654	3935326	15	1:3934654-3937833	7 days seedling(Bay-0),7 days seedling(Col-0),7 days seedling(Tsu-1),open flowers,seed coat cell(7 DPA),7 days whole root,7 days root non-hair cell,10 days root non-hair cell,14 days seedling,up-open flowers,seed coat cell(4 DPA),7 days rood hair cell,14 days root,7 days seedling(Bur-0),7 days seedling(Est-1)
1	3935326	3935857	15	1:3934654-3937833	10 days root non-hair cell,14 days seedling,up-open flowers,7 days root non-hair cell,seed coat cell(4 DPA),7 days seedling(Col-0),7 days seedling(Bay-0),open flowers,7 days seedling(Tsu-1),7 days whole root,seed coat cell(7 DPA),7 days seedling(Est-1),7 days seedling(Bur-0),7 days rood hair cell,14 days root
1	3935857	3937005	13	1:3934654-3937833	7 days seedling(Bur-0),7 days seedling(Est-1),14 days root,7 days rood hair cell,seed coat cell(4 DPA),7 days root non-hair cell,10 days root non-hair cell,up-open flowers,seed coat cell(7 DPA),7 days whole root,7 days seedling(Bay-0),7 days seedling(Col-0),7 days seedling(Tsu-1)
1	3937005	3937116	7	1:3934654-3937833	10 days root non-hair cell,7 days root non-hair cell,7 days rood hair cell,7 days seedling(Bay-0),7 days seedling(Col-0),7 days whole root,14 days root
1	3937116	3937833	17	1:3934654-3937833	7 days seedling(Est-1),7 days leaf,14 days seedling,7 days seedling(Tsu-1),7 days seedling(Col-0),7 days seedling(Bay-0),7 days seedling(Bur-0),14 days root,7 days rood hair cell,seed coat cell(4 DPA),7 days root non-hair cell,up-open flowers,10 days root non-hair cell,seed coat cell(7 DPA),7 days whole root,open flowers,7 days whole root_1
1	4086060	4086820	10	1:4086060-4089106	7 days seedling(Est-1),7 days seedling(Bur-0),14 days seedling,up-open flowers,seed coat cell(4 DPA),7 days seedling(Bay-0),7 days seedling(Col-0),open flowers,7 days seedling(Tsu-1),seed coat cell(7 DPA)
1	4086820	4087047	6	1:4086060-4089106	seed coat cell(4 DPA),7 days seedling(Est-1),7 days seedling(Bur-0),7 days seedling(Tsu-1),7 days seedling(Bay-0),7 days seedling(Col-0)
1	4087047	4087152	5	1:4086060-4089106	7 days seedling(Tsu-1),7 days seedling(Bay-0),7 days seedling(Bur-0),up-open flowers,seed coat cell(4 DPA)
1	4087152	4087334	4	1:4086060-4089106	7 days seedling(Est-1),7 days seedling(Bur-0),7 days seedling(Bay-0),7 days seedling(Tsu-1)
1	4087334	4088187	10	1:4086060-4089106	up-open flowers,14 days seedling,seed coat cell(4 DPA),7 days seedling(Col-0),7 days seedling(Tsu-1),7 days seedling(Bay-0),open flowers,seed coat cell(7 DPA),7 days seedling(Bur-0),7 days seedling(Est-1)
1	4088187	4088535	4	1:4086060-4089106	7 days seedling(Bur-0),7 days seedling(Est-1),7 days seedling(Tsu-1),7 days seedling(Bay-0)
1	4088584	4089106	10	1:4086060-4089106	seed coat cell(7 DPA),7 days seedling(Col-0),7 days seedling(Bay-0),7 days seedling(Tsu-1),open flowers,seed coat cell(4 DPA),14 days seedling,10 days root non-hair cell,7 days seedling(Est-1),7 days seedling(Bur-0)
1	4099695	4099967	4	1:4099695-4103870	7 days whole root,7 days rood hair cell,7 days root non-hair cell,10 days root non-hair cell
1	4099967	4101212	10	1:4099695-4103870	7 days seedling(Tsu-1),7 days seedling(Bay-0),7 days whole root,7 days root non-hair cell,10 days root non-hair cell,14 days seedling,7 days rood hair cell,14 days root,7 days seedling(Bur-0),7 days seedling(Est-1)
1	4101212	4101747	13	1:4099695-4103870	7 days seedling(Bur-0),7 days seedling(Est-1),14 days root,7 days rood hair cell,7 days leaf,seed coat cell(4 DPA),7 days root non-hair cell,14 days seedling,10 days root non-hair cell,7 days whole root,7 days seedling(Tsu-1),7 days seedling(Col-0),7 days seedling(Bay-0)
1	4101747	4102185	5	1:4099695-4103870	7 days root non-hair cell,10 days root non-hair cell,seed coat cell(7 DPA),7 days whole root,7 days rood hair cell
1	4102185	4103145	12	1:4099695-4103870	10 days root non-hair cell,14 days seedling,7 days root non-hair cell,7 days whole root,seed coat cell(7 DPA),7 days seedling(Tsu-1),7 days seedling(Bay-0),7 days seedling(Col-0),7 days seedling(Est-1),7 days seedling(Bur-0),14 days root,7 days rood hair cell
1	4103145	4103796	16	1:4099695-4103870	7 days seedling(Bur-0),14 days root,7 days rood hair cell,seed coat cell(4 DPA),10 days root non-hair cell,up-open flowers,7 days root non-hair cell,7 days whole root,seed coat cell(7 DPA),open flowers,7 days seedling(Est-1),7 days leaf,14 days seedling,7 days seedling(Bay-0),7 days seedling(Tsu-1),7 days seedling(Col-0)
1	4103796	4103870	2	1:4099695-4103870	7 days whole root,up-open flowers
1	4106571	4106793	11	1:4106571-4108606	14 days seedling,seed coat cell(4 DPA),7 days seedling(Col-0),7 days seedling(Bay-0),7 days seedling(Tsu-1),7 days whole root_1,seed coat cell(7 DPA),7 days seedling(Bur-0),7 days seedling(Est-1),7 days leaf,14 days root
1	4106793	4107494	17	1:4106571-4108606	7 days seedling(Est-1),7 days leaf,14 days seedling,7 days seedling(Bay-0),7 days seedling(Col-0),7 days seedling(Tsu-1),7 days seedling(Bur-0),14 days root,7 days rood hair cell,seed coat cell(4 DPA),7 days root non-hair cell,10 days root non-hair cell,up-open flowers,seed coat cell(7 DPA),7 days whole root,open flowers,7 days whole root_1
1	4107494	4107721	14	1:4106571-4108606	7 days seedling(Bur-0),7 days seedling(Est-1),14 days root,7 days rood hair cell,seed coat cell(4 DPA),7 days root non-hair cell,up-open flowers,14 days seedling,10 days root non-hair cell,seed coat cell(7 DPA),7 days whole root,7 days seedling(Bay-0),7 days seedling(Tsu-1),7 days whole root_1
1	4107721	4108372	17	1:4106571-4108606	7 days seedling(Bay-0),7 days seedling(Col-0),7 days seedling(Tsu-1),14 days seedling,7 days leaf,7 days seedling(Est-1),open flowers,7 days whole root_1,seed coat cell(7 DPA),7 days whole root,7 days root non-hair cell,up-open flowers,10 days root non-hair cell,seed coat cell(4 DPA),7 days rood hair cell,14 days root,7 days seedling(Bur-0)
1	4108372	4108606	4	1:4106571-4108606	14 days seedling,14 days root,7 days leaf,7 days whole root_1
1	4134699	4134754	1	1:4134699-4136372	seed coat cell(4 DPA)
1	4134776	4135133	10	1:4134699-4136372	7 days seedling(Col-0),7 days seedling(Bay-0),open flowers,7 days seedling(Tsu-1),7 days whole root,seed coat cell(7 DPA),up-open flowers,seed coat cell(4 DPA),7 days seedling(Est-1),7 days seedling(Bur-0)
1	4135133	4135242	3	1:4134699-4136372	7 days seedling(Bay-0),14 days root,7 days whole root
1	4135288	4135788	5	1:4134699-4136372	7 days seedling(Bay-0),7 days seedling(Tsu-1),seed coat cell(7 DPA),7 days seedling(Est-1),seed coat cell(4 DPA)
1	4135837	4136372	15	1:4134699-4136372	seed coat cell(7 DPA),7 days whole root,7 days seedling(Tsu-1),7 days seedling(Bay-0),7 days seedling(Col-0),open flowers,seed coat cell(4 DPA),7 days root non-hair cell,10 days root non-hair cell,14 days seedling,up-open flowers,14 days root,7 days rood hair cell,7 days seedling(Bur-0),7 days seedling(Est-1)
1	4191044	4191334	8	1:4191044-4193879	up-open flowers,14 days seedling,seed coat cell(4 DPA),open flowers,7 days seedling(Col-0),7 days whole root_1,seed coat cell(7 DPA),7 days leaf
1	4191334	4191955	16	1:4191044-4193879	7 days seedling(Col-0),7 days seedling(Tsu-1),7 days seedling(Bay-0),14 days seedling,7 days leaf,7 days seedling(Est-1),open flowers,7 days whole root_1,seed coat cell(7 DPA),7 days whole root,7 days root non-hair cell,10 days root non-hair cell,up-open flowers,seed coat cell(4 DPA),14 days root,7 days seedling(Bur-0)
1	4191955	4192206	4	1:4191044-4193879	up-open flowers,7 days seedling(Est-1),seed coat cell(4 DPA),7 days seedling(Bay-0)
1	4192206	4192758	11	1:4191044-4193879	7 days seedling(Est-1),7 days seedling(Bur-0),7 days leaf,seed coat cell(4 DPA),up-open flowers,14 days seedling,seed coat cell(7 DPA),7 days seedling(Tsu-1),7 days seedling(Col-0),7 days seedling(Bay-0),open flowers
1	4192758	4193518	8	1:4191044-4193879	seed coat cell(4 DPA),up-open flowers,seed coat cell(7 DPA),7 days seedling(Bay-0),7 days seedling(Tsu-1),open flowers,7 days seedling(Est-1),7 days seedling(Bur-0)
1	4193518	4193707	3	1:4191044-4193879	seed coat cell(4 DPA),up-open flowers,seed coat cell(7 DPA)
1	4193707	4193879	3	1:4191044-4193879	up-open flowers,seed coat cell(4 DPA),open flowers
1	4338909	4339338	12	1:4338909-4341715	7 days whole root,7 days seedling(Tsu-1),7 days seedling(Col-0),7 days seedling(Bay-0),7 days root non-hair cell,10 days root non-hair cell,14 days seedling,14 days root,7 days rood hair cell,7 days leaf,7 days seedling(Bur-0),7 days seedling(Est-1)
1	4339338	4339613	7	1:4338909-4341715	7 days seedling(Bay-0),7 days rood hair cell,14 days root,7 days whole root,7 days root non-hair cell,7 days seedling(Est-1),10 days root non-hair cell
1	4339613	4339814	7	1:4338909-4341715	7 days rood hair cell,7 days seedling(Tsu-1),7 days whole root,14 days root,7 days seedling(Est-1),10 days root non-hair cell,7 days root non-hair cell
1	4339814	4339894	3	1:4338909-4341715	7 days rood hair cell,7 days whole root,7 days root non-hair cell
1	4339918	4340084	4	1:4338909-4341715	7 days whole root,7 days rood hair cell,10 days root non-hair cell,7 days root non-hair cell
1	4340084	4340206	4	1:4338909-4341715	7 days rood hair cell,7 days whole root,10 days root non-hair cell,7 days root non-hair cell
1	4340206	4340661	16	1:4338909-4341715	7 days seedling(Est-1),7 days leaf,14 days seedling,7 days seedling(Bay-0),7 days seedling(Col-0),7 days seedling(Tsu-1),7 days seedling(Bur-0),14 days root,7 days rood hair cell,seed coat cell(4 DPA),7 days root non-hair cell,10 days root non-hair cell,up-open flowers,seed coat cell(7 DPA),7 days whole root,open flowers
1	4340661	4341257	14	1:4338909-4341715	7 days seedling(Bur-0),7 days seedling(Est-1),14 days root,7 days rood hair cell,7 days leaf,7 days root non-hair cell,14 days seedling,up-open flowers,10 days root non-hair cell,seed coat cell(7 DPA),7 days whole root,7 days seedling(Bay-0),7 days seedling(Tsu-1),7 days seedling(Col-0)
1	4341257	4341715	10	1:4338909-4341715	7 days root non-hair cell,10 days root non-hair cell,14 days seedling,7 days whole root,7 days seedling(Col-0),7 days seedling(Bay-0),7 days seedling(Est-1),14 days root,7 days rood hair cell,7 days leaf
1	4530876	4531025	3	1:4530876-4541522	seed coat cell(4 DPA),10 days root non-hair cell,7 days seedling(Est-1)
1	4531074	4531159	6	1:4530876-4541522	7 days seedling(Est-1),10 days root non-hair cell,7 days seedling(Bur-0),7 days seedling(Col-0),open flowers,7 days seedling(Bay-0)
1	4531159	4531623	14	1:4530876-4541522	7 days rood hair cell,14 days root,7 days seedling(Est-1),7 days seedling(Bur-0),7 days seedling(Tsu-1),7 days seedling(Col-0),open flowers,7 days seedling(Bay-0),7 days whole root,seed coat cell(7 DPA),up-open flowers,10 days root non-hair cell,7 days root non-hair cell,seed coat cell(4 DPA)
1	4531623	4532174	16	1:4530876-4541522	7 days seedling(Est-1),7 days leaf,14 days seedling,7 days seedling(Col-0),7 days seedling(Tsu-1),7 days seedling(Bay-0),7 days seedling(Bur-0),14 days root,7 days rood hair cell,seed coat cell(4 DPA),10 days root non-hair cell,up-open flowers,7 days root non-hair cell,7 days whole root,seed coat cell(7 DPA),open flowers
1	4532174	4532671	14	1:4530876-4541522	7 days seedling(Bur-0),7 days seedling(Est-1),7 days rood hair cell,14 days root,7 days root non-hair cell,10 days root non-hair cell,14 days seedling,up-open flowers,seed coat cell(4 DPA),7 days seedling(Bay-0),7 days seedling(Tsu-1),7 days seedling(Col-0),open flowers,7 days whole root
1	4532671	4533578	12	1:4530876-4541522	7 days seedling(Bur-0),7 days seedling(Est-1),7 days rood hair cell,14 days root,7 days root non-hair cell,10 days root non-hair cell,14 days seedling,up-open flowers,7 days seedling(Tsu-1),7 days seedling(Bay-0),7 days seedling(Col-0),7 days whole root
1	4533578	4533938	12	1:4530876-4541522	14 days root,7 days rood hair cell,7 days seedling(Est-1),7 days seedling(Bur-0),7 days whole root,7 days seedling(Bay-0),7 days seedling(Tsu-1),7 days seedling(Col-0),open flowers,14 days seedling,10 days root non-hair cell,7 days root non-hair cell
1	4533938	4534688	13	1:4530876-4541522	7 days rood hair cell,14 days root,7 days seedling(Est-1),7 days seedling(Bur-0),7 days seedling(Bay-0),7 days seedling(Tsu-1),7 days seedling(Col-0),open flowers,7 days whole root,14 days seedling,up-open flowers,10 days root non-hair cell,7 days root non-hair cell
1	4534718	4534946	10	1:4530876-4541522	7 days rood hair cell,14 days root,7 days seedling(Bur-0),7 days seedling(Est-1),7 days seedling(Col-0),7 days seedling(Tsu-1),7 days seedling(Bay-0),7 days whole root,7 days root non-hair cell,10 days root non-hair cell
1	4534946	4535521	16	1:4530876-4541522	14 days seedling,7 days seedling(Bay-0),7 days seedling(Col-0),7 days seedling(Tsu-1),7 days seedling(Est-1),7 days leaf,seed coat cell(4 DPA),7 days root non-hair cell,10 days root non-hair cell,up-open flowers,seed coat cell(7 DPA),7 days whole root,open flowers,7 days seedling(Bur-0),14 days root,7 days rood hair cell
1	4535521	4535648	10	1:4530876-4541522	7 days rood hair cell,7 days seedling(Bur-0),7 days seedling(Est-1),7 days whole root,7 days seedling(Col-0),7 days seedling(Bay-0),7 days seedling(Tsu-1),seed coat cell(4 DPA),7 days root non-hair cell,10 days root non-hair cell
1	4535648	4536065	16	1:4530876-4541522	7 days seedling(Est-1),7 days leaf,14 days seedling,7 days seedling(Bay-0),7 days seedling(Col-0),7 days seedling(Tsu-1),7 days seedling(Bur-0),14 days root,7 days rood hair cell,seed coat cell(4 DPA),10 days root non-hair cell,up-open flowers,7 days root non-hair cell,7 days whole root,seed coat cell(7 DPA),open flowers
1	4536065	4536423	15	1:4530876-4541522	7 days seedling(Est-1),7 days seedling(Bur-0),7 days rood hair cell,14 days root,14 days seedling,10 days root non-hair cell,up-open flowers,7 days root non-hair cell,seed coat cell(4 DPA),7 days seedling(Col-0),7 days seedling(Bay-0),7 days seedling(Tsu-1),open flowers,7 days whole root,seed coat cell(7 DPA)
1	4536423	4538140	15	1:4530876-4541522	7 days seedling(Bur-0),7 days seedling(Est-1),7 days rood hair cell,7 days leaf,14 days root,7 days root non-hair cell,10 days root non-hair cell,14 days seedling,seed coat cell(4 DPA),7 days seedling(Col-0),7 days seedling(Bay-0),open flowers,7 days seedling(Tsu-1),seed coat cell(7 DPA),7 days whole root
1	4538140	4538595	13	1:4530876-4541522	7 days rood hair cell,14 days root,7 days seedling(Bur-0),7 days seedling(Est-1),open flowers,7 days seedling(Col-0),7 days seedling(Bay-0),7 days seedling(Tsu-1),seed coat cell(7 DPA),7 days whole root,7 days root non-hair cell,10 days root non-hair cell,seed coat cell(4 DPA)
1	4538595	4539227	11	1:4530876-4541522	up-open flowers,10 days root non-hair cell,7 days root non-hair cell,7 days whole root,7 days seedling(Tsu-1),7 days seedling(Col-0),7 days seedling(Bay-0),open flowers,7 days seedling(Est-1),7 days seedling(Bur-0),7 days rood hair cell
1	4539227	4540007	16	1:4530876-4541522	10 days root non-hair cell,up-open flowers,7 days root non-hair cell,seed coat cell(4 DPA),open flowers,7 days whole root,seed coat cell(7 DPA),7 days seedling(Bur-0),7 days rood hair cell,14 days root,14 days seedling,7 days seedling(Bay-0),7 days seedling(Tsu-1),7 days seedling(Col-0),7 days seedling(Est-1),7 days leaf
1	4540007	4540089	4	1:4530876-4541522	7 days seedling(Bur-0),7 days seedling(Est-1),7 days seedling(Tsu-1),7 days seedling(Bay-0)
1	4540089	4540510	11	1:4530876-4541522	7 days seedling(Bur-0),7 days seedling(Est-1),7 days seedling(Col-0),7 days seedling(Bay-0),7 days seedling(Tsu-1),open flowers,7 days whole root,10 days root non-hair cell,14 days seedling,up-open flowers,seed coat cell(4 DPA)
1	4540510	4541522	15	1:4530876-4541522	7 days whole root,seed coat cell(7 DPA),7 days seedling(Bay-0),7 days seedling(Col-0),7 days seedling(Tsu-1),open flowers,seed coat cell(4 DPA),up-open flowers,14 days seedling,10 days root non-hair cell,7 days root non-hair cell,14 days root,7 days rood hair cell,7 days seedling(Est-1),7 days seedling(Bur-0)
1	4553849	4554559	15	1:4553849-4556219	7 days whole root_1,7 days seedling(Col-0),7 days seedling(Bay-0),open flowers,7 days seedling(Tsu-1),7 days whole root,up-open flowers,10 days root non-hair cell,7 days root non-hair cell,seed coat cell(4 DPA),7 days leaf,7 days rood hair cell,14 days root,7 days seedling(Est-1),7 days seedling(Bur-0)
1	4554559	4555405	9	1:4553849-4556219	7 days root non-hair cell,10 days root non-hair cell,7 days whole root,7 days seedling(Bay-0),7 days seedling(Tsu-1),7 days seedling(Bur-0),7 days seedling(Est-1),14 days root,7 days rood hair cell
1	4555405	4556219	11	1:4553849-4556219	7 days seedling(Est-1),7 days seedling(Bur-0),14 days root,7 days rood hair cell,10 days root non-hair cell,7 days root non-hair cell,7 days whole root,seed coat cell(7 DPA),7 days seedling(Bay-0),7 days seedling(Tsu-1),7 days seedling(Col-0)
1	4578469	4579675	15	1:4578469-4581629	7 days root non-hair cell,14 days seedling,10 days root non-hair cell,up-open flowers,seed coat cell(4 DPA),7 days seedling(Col-0),7 days seedling(Bay-0),7 days seedling(Tsu-1),open flowers,seed coat cell(7 DPA),7 days whole root,7 days seedling(Bur-0),7 days seedling(Est-1),7 days rood hair cell,14 days root
1	4579675	4580602	15	1:4578469-4581629	7 days seedling(Bur-0),7 days seedling(Est-1),7 days rood hair cell,14 days root,7 days root non-hair cell,up-open flowers,14 days seedling,10 days root non-hair cell,seed coat cell(4 DPA),7 days seedling(Bay-0),7 days seedling(Col-0),7 days seedling(Tsu-1),open flowers,seed coat cell(7 DPA),7 days whole root
1	4580602	4581629	15	1:4578469-4581629	7 days seedling(Est-1),7 days seedling(Bur-0),7 days rood hair cell,14 days root,up-open flowers,14 days seedling,10 days root non-hair cell,7 days root non-hair cell,seed coat cell(4 DPA),7 days seedling(Bay-0),7 days seedling(Col-0),open flowers,7 days seedling(Tsu-1),7 days whole root,seed coat cell(7 DPA)
1	4583597	4584044	12	1:4583597-4587215	7 days seedling(Tsu-1),7 days seedling(Bay-0),open flowers,seed coat cell(7 DPA),7 days whole root,7 days root non-hair cell,10 days root non-hair cell,up-open flowers,seed coat cell(4 DPA),14 days root,7 days seedling(Bur-0),7 days seedling(Est-1)
1	4584044	4584468	14	1:4583597-4587215	7 days seedling(Bur-0),7 days seedling(Est-1),14 days root,7 days rood hair cell,seed coat cell(4 DPA),7 days root non-hair cell,up-open flowers,14 days seedling,10 days root non-hair cell,7 days whole root,7 days seedling(Tsu-1),7 days seedling(Col-0),7 days seedling(Bay-0),open flowers
1	4584468	4585261	15	1:4583597-4587215	7 days rood hair cell,14 days root,7 days seedling(Bur-0),7 days seedling(Est-1),7 days seedling(Tsu-1),7 days seedling(Col-0),open flowers,7 days seedling(Bay-0),seed coat cell(7 DPA),7 days whole root,7 days root non-hair cell,14 days seedling,up-open flowers,10 days root non-hair cell,seed coat cell(4 DPA)
1	4585261	4586074	15	1:4583597-4587215	7 days seedling(Bur-0),7 days seedling(Est-1),7 days rood hair cell,14 days root,7 days root non-hair cell,14 days seedling,10 days root non-hair cell,up-open flowers,seed coat cell(4 DPA),open flowers,7 days seedling(Bay-0),7 days seedling(Col-0),7 days seedling(Tsu-1),seed coat cell(7 DPA),7 days whole root
1	4586074	4586997	16	1:4583597-4587215	14 days seedling,7 days seedling(Tsu-1),7 days seedling(Bay-0),7 days seedling(Col-0),7 days seedling(Est-1),7 days leaf,seed coat cell(4 DPA),10 days root non-hair cell,up-open flowers,7 days root non-hair cell,7 days whole root,seed coat cell(7 DPA),open flowers,7 days seedling(Bur-0),14 days root,7 days rood hair cell
1	4586997	4587143	12	1:4583597-4587215	7 days rood hair cell,7 days seedling(Bur-0),7 days seedling(Est-1),seed coat cell(7 DPA),7 days whole root,7 days seedling(Bay-0),7 days seedling(Col-0),7 days seedling(Tsu-1),seed coat cell(4 DPA),7 days root non-hair cell,up-open flowers,10 days root non-hair cell
1	4587143	4587215	12	1:4583597-4587215	seed coat cell(4 DPA),7 days root non-hair cell,10 days root non-hair cell,up-open flowers,7 days whole root,7 days seedling(Bay-0),7 days seedling(Col-0),7 days seedling(Tsu-1),7 days seedling(Bur-0),7 days seedling(Est-1),14 days root,7 days rood hair cell
1	4655528	4656316	15	1:4655528-4657707	7 days seedling(Est-1),7 days seedling(Bur-0),14 days root,7 days rood hair cell,seed coat cell(4 DPA),14 days seedling,10 days root non-hair cell,up-open flowers,7 days root non-hair cell,7 days whole root,seed coat cell(7 DPA),7 days seedling(Col-0),7 days seedling(Bay-0),7 days seedling(Tsu-1),open flowers
1	4656316	4656577	8	1:4655528-4657707	7 days seedling(Est-1),7 days seedling(Bur-0),7 days seedling(Bay-0),7 days seedling(Tsu-1),7 days whole root,seed coat cell(7 DPA),10 days root non-hair cell,7 days root non-hair cell
1	4656577	4657348	15	1:4655528-4657707	7 days seedling(Col-0),7 days seedling(Bay-0),7 days seedling(Tsu-1),open flowers,7 days whole root,14 days seedling,10 days root non-hair cell,up-open flowers,7 days root non-hair cell,seed coat cell(4 DPA),7 days leaf,7 days rood hair cell,14 days root,7 days seedling(Est-1),7 days seedling(Bur-0)
1	4657348	4657707	12	1:4655528-4657707	14 days seedling,up-open flowers,10 days root non-hair cell,7 days whole root,7 days seedling(Tsu-1),7 days seedling(Col-0),7 days seedling(Bay-0),open flowers,7 days seedling(Bur-0),7 days seedling(Est-1),14 days root,7 days leaf
1	4768184	4768738	10	1:4768184-4769782	7 days seedling(Est-1),7 days seedling(Bur-0),up-open flowers,seed coat cell(4 DPA),7 days seedling(Col-0),7 days seedling(Tsu-1),7 days seedling(Bay-0),open flowers,7 days whole root,seed coat cell(7 DPA)
1	4768738	4769316	16	1:4768184-4769782	7 days seedling(Est-1),7 days leaf,14 days seedling,7 days seedling(Col-0),7 days seedling(Bay-0),7 days seedling(Tsu-1),7 days seedling(Bur-0),7 days rood hair cell,14 days root,10 days root non-hair cell,up-open flowers,7 days root non-hair cell,seed coat cell(4 DPA),open flowers,7 days whole root,seed coat cell(7 DPA)
1	4769316	4769782	13	1:4768184-4769782	10 days root non-hair cell,7 days root non-hair cell,seed coat cell(4 DPA),7 days seedling(Bay-0),open flowers,7 days seedling(Col-0),7 days seedling(Tsu-1),7 days whole root,seed coat cell(7 DPA),7 days seedling(Est-1),7 days seedling(Bur-0),7 days rood hair cell,14 days root
1	4770678	4771170	15	1:4770678-4772615	14 days root,7 days rood hair cell,7 days seedling(Bur-0),7 days seedling(Est-1),seed coat cell(7 DPA),7 days whole root,open flowers,7 days seedling(Bay-0),7 days seedling(Tsu-1),7 days seedling(Col-0),seed coat cell(4 DPA),7 days root non-hair cell,10 days root non-hair cell,14 days seedling,up-open flowers
1	4771170	4771205	2	1:4770678-4772615	7 days seedling(Bur-0),7 days whole root
1	4771205	4771715	15	1:4770678-4772615	7 days seedling(Bay-0),open flowers,7 days seedling(Col-0),7 days seedling(Tsu-1),seed coat cell(7 DPA),7 days whole root,7 days root non-hair cell,up-open flowers,14 days seedling,10 days root non-hair cell,seed coat cell(4 DPA),7 days rood hair cell,14 days root,7 days seedling(Bur-0),7 days seedling(Est-1)
1	4771731	4772013	12	1:4770678-4772615	7 days seedling(Est-1),7 days seedling(Bur-0),14 days root,seed coat cell(4 DPA),14 days seedling,up-open flowers,10 days root non-hair cell,7 days whole root,7 days seedling(Tsu-1),7 days seedling(Col-0),7 days seedling(Bay-0),open flowers
1	4772013	4772615	7	1:4770678-4772615	7 days seedling(Bur-0),up-open flowers,7 days seedling(Est-1),seed coat cell(4 DPA),7 days seedling(Tsu-1),7 days seedling(Bay-0),seed coat cell(7 DPA)
1	4892900	4893553	16	1:4892900-4895251	7 days rood hair cell,14 days root,7 days seedling(Bur-0),open flowers,seed coat cell(7 DPA),7 days whole root,7 days root non-hair cell,up-open flowers,10 days root non-hair cell,seed coat cell(4 DPA),7 days leaf,7 days seedling(Est-1),7 days seedling(Col-0),7 days seedling(Bay-0),7 days seedling(Tsu-1),14 days seedling
1	4893553	4894060	16	1:4892900-4895251	7 days leaf,7 days seedling(Est-1),7 days seedling(Bay-0),7 days seedling(Tsu-1),7 days seedling(Col-0),14 days seedling,14 days root,7 days rood hair cell,7 days seedling(Bur-0),seed coat cell(7 DPA),7 days whole root,open flowers,seed coat cell(4 DPA),7 days root non-hair cell,10 days root non-hair cell,up-open flowers
1	4894060	4895251	15	1:4892900-4895251	7 days seedling(Bur-0),7 days seedling(Est-1),7 days rood hair cell,14 days root,7 days root non-hair cell,10 days root non-hair cell,14 days seedling,up-open flowers,seed coat cell(4 DPA),7 days seedling(Col-0),7 days seedling(Bay-0),open flowers,7 days seedling(Tsu-1),seed coat cell(7 DPA),7 days whole root
1	5070285	5071036	17	1:5070285-5071924	7 days seedling(Bur-0),7 days rood hair cell,14 days root,7 days root non-hair cell,10 days root non-hair cell,up-open flowers,seed coat cell(4 DPA),open flowers,7 days whole root_1,seed coat cell(7 DPA),7 days whole root,7 days seedling(Est-1),7 days leaf,14 days seedling,7 days seedling(Bay-0),7 days seedling(Col-0),7 days seedling(Tsu-1)
1	5071036	5071184	12	1:5070285-5071924	7 days seedling(Est-1),7 days seedling(Bur-0),7 days leaf,14 days root,14 days seedling,up-open flowers,10 days root non-hair cell,7 days root non-hair cell,seed coat cell(4 DPA),open flowers,7 days seedling(Col-0),7 days seedling(Bay-0)
1	5071184	5071238	6	1:5070285-5071924	seed coat cell(4 DPA),7 days seedling(Est-1),up-open flowers,14 days root,7 days seedling(Bay-0),7 days seedling(Col-0)
1	5071238	5071565	15	1:5070285-5071924	up-open flowers,14 days seedling,10 days root non-hair cell,7 days root non-hair cell,seed coat cell(4 DPA),7 days seedling(Bay-0),7 days seedling(Col-0),7 days seedling(Tsu-1),7 days whole root,seed coat cell(7 DPA),7 days seedling(Est-1),7 days seedling(Bur-0),7 days leaf,7 days rood hair cell,14 days root
1	5071565	5071924	8	1:5070285-5071924	7 days whole root,7 days seedling(Bay-0),10 days root non-hair cell,7 days root non-hair cell,14 days root,7 days rood hair cell,7 days seedling(Est-1),7 days seedling(Bur-0)
1	5130139	5130932	12	1:5130139-5131763	7 days seedling(Bay-0),7 days seedling(Col-0),7 days seedling(Tsu-1),open flowers,7 days whole root,7 days root non-hair cell,14 days seedling,10 days root non-hair cell,7 days rood hair cell,14 days root,7 days seedling(Bur-0),7 days seedling(Est-1)
1	5130932	5131072	3	1:5130139-5131763	7 days whole root,7 days rood hair cell,10 days root non-hair cell
1	5131072	5131167	2	1:5130139-5131763	7 days rood hair cell,7 days whole root
1	5131167	5131763	14	1:5130139-5131763	7 days seedling(Col-0),7 days seedling(Bay-0),7 days seedling(Tsu-1),open flowers,7 days whole root,7 days root non-hair cell,14 days seedling,10 days root non-hair cell,up-open flowers,seed coat cell(4 DPA),7 days rood hair cell,14 days root,7 days seedling(Bur-0),7 days seedling(Est-1)
1	5146617	5146967	10	1:5146617-5148341	14 days root,7 days seedling(Bur-0),7 days seedling(Est-1),open flowers,7 days seedling(Col-0),7 days seedling(Bay-0),7 days seedling(Tsu-1),up-open flowers,14 days seedling,seed coat cell(4 DPA)
1	5146967	5147365	10	1:5146617-5148341	7 days seedling(Tsu-1),7 days seedling(Col-0),7 days seedling(Bay-0),open flowers,up-open flowers,14 days seedling,seed coat cell(4 DPA),7 days leaf,7 days seedling(Est-1),7 days seedling(Bur-0)
1	5147365	5147789	14	1:5146617-5148341	14 days root,7 days rood hair cell,7 days seedling(Est-1),7 days seedling(Bur-0),7 days whole root,seed coat cell(7 DPA),7 days seedling(Bay-0),7 days seedling(Col-0),7 days seedling(Tsu-1),seed coat cell(4 DPA),14 days seedling,up-open flowers,10 days root non-hair cell,7 days root non-hair cell
1	5147789	5148341	17	1:5146617-5148341	7 days leaf,7 days seedling(Est-1),7 days seedling(Col-0),7 days seedling(Bay-0),7 days seedling(Tsu-1),14 days seedling,14 days root,7 days rood hair cell,7 days seedling(Bur-0),seed coat cell(7 DPA),7 days whole root,open flowers,7 days whole root_1,seed coat cell(4 DPA),7 days root non-hair cell,10 days root non-hair cell,up-open flowers
1	5194890	5195270	10	1:5194890-5196620	7 days rood hair cell,14 days root,7 days seedling(Bur-0),7 days seedling(Est-1),7 days seedling(Col-0),7 days seedling(Tsu-1),7 days seedling(Bay-0),7 days whole root,7 days root non-hair cell,10 days root non-hair cell
1	5195270	5196566	16	1:5194890-5196620	seed coat cell(4 DPA),7 days root non-hair cell,up-open flowers,10 days root non-hair cell,seed coat cell(7 DPA),7 days whole root,open flowers,7 days seedling(Bur-0),14 days root,7 days rood hair cell,14 days seedling,7 days seedling(Tsu-1),7 days seedling(Col-0),7 days seedling(Bay-0),7 days seedling(Est-1),7 days leaf
1	5196566	5196620	3	1:5194890-5196620	seed coat cell(7 DPA),seed coat cell(4 DPA),10 days root non-hair cell
1	5386112	5386493	14	1:5386112-5389451	7 days root non-hair cell,10 days root non-hair cell,14 days seedling,up-open flowers,7 days seedling(Tsu-1),7 days seedling(Bay-0),7 days seedling(Col-0),open flowers,7 days whole root,7 days seedling(Bur-0),7 days seedling(Est-1),7 days rood hair cell,7 days leaf,14 days root
1	5386493	5386877	15	1:5386112-5389451	7 days seedling(Est-1),7 days seedling(Bur-0),7 days rood hair cell,14 days root,14 days seedling,10 days root non-hair cell,up-open flowers,7 days root non-hair cell,seed coat cell(4 DPA),open flowers,7 days seedling(Col-0),7 days seedling(Tsu-1),7 days seedling(Bay-0),7 days whole root,seed coat cell(7 DPA)
1	5386877	5387266	14	1:5386112-5389451	7 days root non-hair cell,14 days seedling,10 days root non-hair cell,seed coat cell(4 DPA),7 days seedling(Tsu-1),7 days seedling(Col-0),7 days seedling(Bay-0),open flowers,7 days whole root,7 days seedling(Bur-0),7 days seedling(Est-1),7 days rood hair cell,7 days leaf,14 days root
1	5387266	5387880	12	1:5386112-5389451	7 days seedling(Bur-0),7 days seedling(Est-1),7 days rood hair cell,14 days root,7 days root non-hair cell,10 days root non-hair cell,seed coat cell(4 DPA),7 days seedling(Tsu-1),7 days seedling(Bay-0),open flowers,7 days seedling(Col-0),7 days whole root
1	5387880	5388377	15	1:5386112-5389451	7 days rood hair cell,14 days root,7 days seedling(Bur-0),7 days seedling(Est-1),7 days seedling(Tsu-1),7 days seedling(Col-0),7 days seedling(Bay-0),open flowers,seed coat cell(7 DPA),7 days whole root,7 days root non-hair cell,14 days seedling,up-open flowers,10 days root non-hair cell,seed coat cell(4 DPA)
1	5388377	5388978	15	1:5386112-5389451	7 days rood hair cell,7 days leaf,14 days root,7 days seedling(Bur-0),7 days seedling(Est-1),7 days seedling(Bay-0),7 days seedling(Tsu-1),7 days seedling(Col-0),open flowers,7 days whole root,7 days root non-hair cell,14 days seedling,10 days root non-hair cell,up-open flowers,seed coat cell(4 DPA)
1	5388978	5389451	17	1:5386112-5389451	7 days seedling(Est-1),7 days leaf,14 days seedling,7 days seedling(Col-0),7 days seedling(Bay-0),7 days seedling(Tsu-1),7 days seedling(Bur-0),14 days root,7 days rood hair cell,seed coat cell(4 DPA),up-open flowers,10 days root non-hair cell,7 days root non-hair cell,7 days whole root,seed coat cell(7 DPA),7 days whole root_1,open flowers
1	5395986	5397092	17	1:5395986-5398393	14 days root,7 days rood hair cell,7 days seedling(Bur-0),7 days whole root,seed coat cell(7 DPA),7 days whole root_1,open flowers,seed coat cell(4 DPA),10 days root non-hair cell,up-open flowers,7 days root non-hair cell,7 days leaf,7 days seedling(Est-1),7 days seedling(Col-0),7 days seedling(Tsu-1),7 days seedling(Bay-0),14 days seedling
1	5397092	5397275	13	1:5395986-5398393	7 days seedling(Est-1),7 days seedling(Bur-0),14 days root,7 days rood hair cell,seed coat cell(4 DPA),10 days root non-hair cell,14 days seedling,7 days root non-hair cell,7 days whole root,seed coat cell(7 DPA),7 days seedling(Col-0),7 days seedling(Tsu-1),7 days seedling(Bay-0)
1	5397275	5397487	13	1:5395986-5398393	7 days seedling(Bur-0),7 days seedling(Est-1),7 days rood hair cell,14 days root,up-open flowers,10 days root non-hair cell,seed coat cell(4 DPA),7 days seedling(Tsu-1),7 days seedling(Bay-0),open flowers,7 days seedling(Col-0),seed coat cell(7 DPA),7 days whole root
1	5397487	5398002	16	1:5395986-5398393	7 days leaf,7 days seedling(Est-1),7 days seedling(Col-0),7 days seedling(Bay-0),7 days seedling(Tsu-1),14 days seedling,7 days rood hair cell,14 days root,7 days seedling(Bur-0),open flowers,seed coat cell(7 DPA),7 days whole root,7 days root non-hair cell,up-open flowers,10 days root non-hair cell,seed coat cell(4 DPA)
1	5398002	5398393	13	1:5395986-5398393	up-open flowers,14 days seedling,seed coat cell(4 DPA),7 days seedling(Bay-0),7 days seedling(Col-0),open flowers,7 days seedling(Tsu-1),7 days whole root,seed coat cell(7 DPA),7 days seedling(Est-1),7 days seedling(Bur-0),7 days leaf,14 days root
1	5641042	5641407	15	1:5641042-5643505	seed coat cell(4 DPA),up-open flowers,14 days seedling,10 days root non-hair cell,7 days root non-hair cell,7 days whole root,seed coat cell(7 DPA),7 days seedling(Bay-0),7 days seedling(Col-0),7 days seedling(Tsu-1),open flowers,7 days seedling(Est-1),7 days seedling(Bur-0),14 days root,7 days rood hair cell
1	5641407	5642023	15	1:5641042-5643505	7 days seedling(Col-0),7 days seedling(Tsu-1),7 days seedling(Bay-0),open flowers,seed coat cell(7 DPA),7 days whole root,7 days root non-hair cell,14 days seedling,10 days root non-hair cell,up-open flowers,seed coat cell(4 DPA),7 days rood hair cell,14 days root,7 days seedling(Bur-0),7 days seedling(Est-1)
1	5642023	5642520	17	1:5641042-5643505	up-open flowers,10 days root non-hair cell,7 days root non-hair cell,seed coat cell(4 DPA),7 days whole root_1,open flowers,7 days whole root,seed coat cell(7 DPA),7 days seedling(Bur-0),7 days rood hair cell,14 days root,14 days seedling,7 days seedling(Bay-0),7 days seedling(Tsu-1),7 days seedling(Col-0),7 days seedling(Est-1),7 days leaf
1	5642520	5642597	6	1:5641042-5643505	7 days seedling(Est-1),14 days seedling,up-open flowers,seed coat cell(4 DPA),7 days seedling(Col-0),7 days whole root
1	5642597	5642650	2	1:5641042-5643505	14 days seedling,open flowers
1	5642650	5642786	3	1:5641042-5643505	seed coat cell(4 DPA),open flowers,7 days seedling(Col-0)
1	5642786	5643147	10	1:5641042-5643505	7 days seedling(Est-1),7 days seedling(Bur-0),7 days seedling(Tsu-1),7 days seedling(Bay-0),7 days seedling(Col-0),open flowers,10 days root non-hair cell,up-open flowers,7 days root non-hair cell,seed coat cell(4 DPA)
1	5643147	5643505	7	1:5641042-5643505	7 days seedling(Est-1),7 days seedling(Bur-0),seed coat cell(4 DPA),7 days seedling(Tsu-1),7 days seedling(Col-0),7 days seedling(Bay-0),seed coat cell(7 DPA)
1	5963615	5964312	17	1:5963615-5965536	seed coat cell(7 DPA),7 days whole root,open flowers,7 days whole root_1,seed coat cell(4 DPA),7 days root non-hair cell,up-open flowers,10 days root non-hair cell,14 days root,7 days rood hair cell,7 days seedling(Bur-0),7 days seedling(Tsu-1),7 days seedling(Bay-0),7 days seedling(Col-0),14 days seedling,7 days leaf,7 days seedling(Est-1)
1	5964312	5964436	4	1:5963615-5965536	10 days root non-hair cell,7 days root non-hair cell,7 days rood hair cell,7 days whole root
1	5964452	5965536	15	1:5963615-5965536	seed coat cell(7 DPA),7 days whole root,7 days seedling(Bay-0),7 days seedling(Col-0),open flowers,7 days seedling(Tsu-1),7 days whole root_1,seed coat cell(4 DPA),7 days root non-hair cell,up-open flowers,10 days root non-hair cell,14 days root,7 days rood hair cell,7 days seedling(Bur-0),7 days seedling(Est-1)
1	6507132	6507907	10	1:6507132-6508648	7 days seedling(Bur-0),14 days root,7 days rood hair cell,seed coat cell(4 DPA),10 days root non-hair cell,7 days root non-hair cell,7 days whole root,seed coat cell(7 DPA),7 days seedling(Col-0),7 days seedling(Bay-0)
1	6507926	6508648	13	1:6507132-6508648	14 days root,7 days rood hair cell,7 days seedling(Est-1),7 days seedling(Bur-0),7 days whole root,seed coat cell(7 DPA),7 days seedling(Col-0),7 days seedling(Bay-0),7 days seedling(Tsu-1),seed coat cell(4 DPA),14 days seedling,10 days root non-hair cell,7 days root non-hair cell
1	6512216	6513034	17	1:6512216-6513911	7 days leaf,7 days seedling(Est-1),7 days seedling(Bay-0),7 days seedling(Col-0),7 days seedling(Tsu-1),14 days seedling,14 days root,7 days rood hair cell,7 days seedling(Bur-0),7 days whole root,seed coat cell(7 DPA),7 days whole root_1,open flowers,seed coat cell(4 DPA),up-open flowers,10 days root non-hair cell,7 days root non-hair cell
1	6513034	6513358	11	1:6512216-6513911	open flowers,7 days seedling(Bay-0),7 days seedling(Tsu-1),7 days whole root,seed coat cell(7 DPA),14 days seedling,up-open flowers,10 days root non-hair cell,7 days root non-hair cell,seed coat cell(4 DPA),7 days rood hair cell
1	6513358	6513911	16	1:6512216-6513911	open flowers,7 days whole root,seed coat cell(7 DPA),10 days root non-hair cell,up-open flowers,7 days root non-hair cell,seed coat cell(4 DPA),7 days rood hair cell,14 days root,7 days seedling(Bur-0),7 days seedling(Col-0),7 days seedling(Tsu-1),7 days seedling(Bay-0),14 days seedling,7 days leaf,7 days seedling(Est-1)
1	6640981	6641316	12	1:6640981-6643356	7 days seedling(Est-1),7 days seedling(Bur-0),7 days rood hair cell,seed coat cell(4 DPA),14 days seedling,up-open flowers,10 days root non-hair cell,7 days whole root,7 days seedling(Col-0),7 days seedling(Tsu-1),7 days seedling(Bay-0),open flowers
1	6641316	6641722	16	1:6640981-6643356	7 days seedling(Col-0),7 days seedling(Bay-0),7 days seedling(Tsu-1),14 days seedling,7 days leaf,7 days seedling(Est-1),7 days whole root,seed coat cell(7 DPA),open flowers,seed coat cell(4 DPA),up-open flowers,10 days root non-hair cell,7 days root non-hair cell,14 days root,7 days rood hair cell,7 days seedling(Bur-0)
1	6641722	6642604	15	1:6640981-6643356	7 days whole root,seed coat cell(7 DPA),7 days seedling(Col-0),7 days seedling(Bay-0),open flowers,7 days seedling(Tsu-1),seed coat cell(4 DPA),10 days root non-hair cell,14 days seedling,up-open flowers,7 days root non-hair cell,14 days root,7 days rood hair cell,7 days seedling(Est-1),7 days seedling(Bur-0)
1	6642604	6643356	16	1:6640981-6643356	open flowers,seed coat cell(7 DPA),7 days whole root,7 days root non-hair cell,up-open flowers,10 days root non-hair cell,seed coat cell(4 DPA),7 days rood hair cell,14 days root,7 days seedling(Bur-0),7 days seedling(Col-0),7 days seedling(Tsu-1),7 days seedling(Bay-0),14 days seedling,7 days leaf,7 days seedling(Est-1)
1	6861297	6862521	16	1:6861297-6866889	7 days seedling(Bur-0),14 days root,7 days rood hair cell,seed coat cell(4 DPA),10 days root non-hair cell,up-open flowers,7 days root non-hair cell,7 days whole root,seed coat cell(7 DPA),open flowers,7 days seedling(Est-1),7 days leaf,14 days seedling,7 days seedling(Col-0),7 days seedling(Bay-0),7 days seedling(Tsu-1)
1	6862521	6863372	17	1:6861297-6866889	7 days whole root,seed coat cell(7 DPA),7 days whole root_1,open flowers,seed coat cell(4 DPA),up-open flowers,10 days root non-hair cell,7 days root non-hair cell,14 days root,7 days rood hair cell,7 days seedling(Bur-0),7 days seedling(Bay-0),7 days seedling(Col-0),7 days seedling(Tsu-1),14 days seedling,7 days leaf,7 days seedling(Est-1)
1	6863372	6863540	9	1:6861297-6866889	7 days seedling(Est-1),7 days seedling(Bur-0),7 days seedling(Bay-0),7 days seedling(Col-0),7 days whole root,seed coat cell(7 DPA),10 days root non-hair cell,7 days root non-hair cell,seed coat cell(4 DPA)
1	6863540	6864923	14	1:6861297-6866889	7 days rood hair cell,14 days root,7 days seedling(Est-1),7 days seedling(Bur-0),7 days seedling(Bay-0),7 days seedling(Col-0),7 days seedling(Tsu-1),open flowers,7 days whole root,seed coat cell(7 DPA),up-open flowers,10 days root non-hair cell,7 days root non-hair cell,seed coat cell(4 DPA)
1	6864923	6865226	15	1:6861297-6866889	14 days root,7 days leaf,7 days seedling(Est-1),7 days seedling(Bur-0),7 days whole root,seed coat cell(7 DPA),7 days seedling(Col-0),7 days seedling(Bay-0),open flowers,7 days seedling(Tsu-1),seed coat cell(4 DPA),14 days seedling,10 days root non-hair cell,up-open flowers,7 days root non-hair cell
1	6865226	6865393	5	1:6861297-6866889	seed coat cell(4 DPA),7 days seedling(Est-1),7 days seedling(Bur-0),7 days seedling(Bay-0),7 days seedling(Tsu-1)
1	6865393	6866186	16	1:6861297-6866889	7 days rood hair cell,14 days root,7 days seedling(Bur-0),open flowers,7 days whole root,seed coat cell(7 DPA),10 days root non-hair cell,up-open flowers,7 days root non-hair cell,seed coat cell(4 DPA),7 days leaf,7 days seedling(Est-1),7 days seedling(Bay-0),7 days seedling(Col-0),7 days seedling(Tsu-1),14 days seedling
1	6866186	6866477	15	1:6861297-6866889	7 days rood hair cell,14 days root,7 days seedling(Bur-0),7 days seedling(Est-1),7 days seedling(Tsu-1),7 days seedling(Col-0),7 days seedling(Bay-0),open flowers,seed coat cell(7 DPA),7 days whole root,7 days root non-hair cell,up-open flowers,14 days seedling,10 days root non-hair cell,seed coat cell(4 DPA)
1	6866477	6866532	5	1:6861297-6866889	seed coat cell(7 DPA),7 days whole root,7 days seedling(Bay-0),seed coat cell(4 DPA),7 days seedling(Bur-0)
1	6866532	6866889	5	1:6861297-6866889	7 days seedling(Est-1),seed coat cell(4 DPA),7 days seedling(Bay-0),7 days whole root,seed coat cell(7 DPA)
1	6910153	6910539	7	1:6910153-6912041	7 days rood hair cell,7 days whole root,14 days root,10 days root non-hair cell,14 days seedling,7 days root non-hair cell,seed coat cell(4 DPA)
1	6910539	6911289	17	1:6910153-6912041	7 days seedling(Col-0),7 days seedling(Bay-0),7 days seedling(Tsu-1),14 days seedling,7 days leaf,7 days seedling(Est-1),7 days whole root_1,open flowers,7 days whole root,seed coat cell(7 DPA),up-open flowers,10 days root non-hair cell,7 days root non-hair cell,seed coat cell(4 DPA),7 days rood hair cell,14 days root,7 days seedling(Bur-0)
1	6911289	6911756	10	1:6910153-6912041	7 days seedling(Bur-0),7 days seedling(Est-1),7 days rood hair cell,seed coat cell(4 DPA),7 days root non-hair cell,10 days root non-hair cell,seed coat cell(7 DPA),7 days whole root,7 days seedling(Col-0),7 days seedling(Bay-0)
1	6911756	6912041	9	1:6910153-6912041	7 days root non-hair cell,10 days root non-hair cell,7 days seedling(Col-0),7 days whole root_1,7 days whole root,7 days seedling(Bur-0),7 days seedling(Est-1),7 days rood hair cell,14 days root
1	7139251	7139323	5	1:7139251-7142427	7 days seedling(Col-0),seed coat cell(7 DPA),10 days root non-hair cell,7 days seedling(Est-1),7 days seedling(Bur-0)
1	7139323	7139340	3	1:7139251-7142427	7 days seedling(Bur-0),up-open flowers,7 days seedling(Col-0)
1	7139340	7139882	15	1:7139251-7142427	7 days seedling(Col-0),7 days seedling(Bay-0),7 days seedling(Tsu-1),open flowers,seed coat cell(7 DPA),7 days whole root,7 days root non-hair cell,14 days seedling,up-open flowers,10 days root non-hair cell,seed coat cell(4 DPA),7 days rood hair cell,14 days root,7 days seedling(Bur-0),7 days seedling(Est-1)
1	7139882	7140421	11	1:7139251-7142427	14 days root,7 days seedling(Est-1),7 days seedling(Bur-0),7 days seedling(Bay-0),7 days seedling(Col-0),7 days seedling(Tsu-1),open flowers,seed coat cell(7 DPA),up-open flowers,14 days seedling,seed coat cell(4 DPA)
1	7140421	7140790	8	1:7139251-7142427	7 days seedling(Bay-0),7 days seedling(Tsu-1),7 days seedling(Col-0),open flowers,seed coat cell(7 DPA),7 days whole root,7 days seedling(Bur-0),7 days seedling(Est-1)
1	7140790	7140850	3	1:7139251-7142427	7 days seedling(Tsu-1),7 days seedling(Est-1),7 days seedling(Bur-0)
1	7140850	7141356	9	1:7139251-7142427	7 days seedling(Bur-0),7 days seedling(Est-1),seed coat cell(4 DPA),14 days seedling,10 days root non-hair cell,up-open flowers,7 days seedling(Bay-0),7 days seedling(Tsu-1),7 days seedling(Col-0)
1	7141356	7141729	10	1:7139251-7142427	seed coat cell(4 DPA),up-open flowers,14 days seedling,7 days seedling(Tsu-1),7 days seedling(Bay-0),7 days seedling(Col-0),open flowers,7 days seedling(Bur-0),7 days seedling(Est-1),7 days leaf
1	7141729	7141745	5	1:7139251-7142427	7 days seedling(Bay-0),7 days seedling(Tsu-1),7 days seedling(Col-0),7 days seedling(Est-1),7 days seedling(Bur-0)
1	7141745	7141820	6	1:7139251-7142427	7 days whole root,7 days seedling(Bay-0),7 days seedling(Tsu-1),7 days seedling(Col-0),7 days seedling(Bur-0),7 days seedling(Est-1)
1	7141820	7142427	16	1:7139251-7142427	7 days seedling(Est-1),7 days leaf,14 days seedling,7 days seedling(Bay-0),7 days seedling(Col-0),7 days seedling(Tsu-1),7 days seedling(Bur-0),14 days root,7 days rood hair cell,seed coat cell(4 DPA),up-open flowers,10 days root non-hair cell,7 days root non-hair cell,7 days whole root,seed coat cell(7 DPA),open flowers
1	7320658	7320975	6	1:7320658-7322346	7 days seedling(Bay-0),open flowers,up-open flowers,14 days seedling,7 days seedling(Est-1),seed coat cell(4 DPA)
1	7320975	7321165	4	1:7320658-7322346	7 days seedling(Est-1),up-open flowers,open flowers,7 days seedling(Tsu-1)
1	7321165	7321739	9	1:7320658-7322346	7 days seedling(Est-1),7 days seedling(Bur-0),7 days leaf,up-open flowers,seed coat cell(4 DPA),7 days seedling(Bay-0),7 days seedling(Col-0),7 days seedling(Tsu-1),open flowers
1	7321739	7322025	7	1:7320658-7322346	open flowers,7 days seedling(Tsu-1),7 days seedling(Bay-0),7 days seedling(Bur-0),7 days seedling(Est-1),up-open flowers,seed coat cell(4 DPA)
1	7322025	7322346	4	1:7320658-7322346	open flowers,7 days seedling(Bay-0),7 days whole root,7 days seedling(Est-1)
1	7334969	7335158	1	1:7334969-7336606	7 days whole root
1	7335192	7336002	15	1:7334969-7336606	14 days root,7 days leaf,7 days rood hair cell,7 days seedling(Est-1),7 days seedling(Bur-0),7 days whole root,7 days seedling(Col-0),7 days seedling(Tsu-1),7 days seedling(Bay-0),open flowers,seed coat cell(4 DPA),14 days seedling,up-open flowers,10 days root non-hair cell,7 days root non-hair cell
1	7336002	7336468	15	1:7334969-7336606	seed coat cell(4 DPA),7 days root non-hair cell,14 days seedling,up-open flowers,10 days root non-hair cell,7 days whole root,7 days seedling(Col-0),open flowers,7 days seedling(Bay-0),7 days seedling(Tsu-1),7 days seedling(Bur-0),7 days seedling(Est-1),14 days root,7 days rood hair cell,7 days leaf
1	7336468	7336606	10	1:7334969-7336606	7 days root non-hair cell,up-open flowers,10 days root non-hair cell,7 days whole root,open flowers,7 days seedling(Col-0),7 days seedling(Bur-0),7 days seedling(Est-1),14 days root,7 days rood hair cell
1	7340162	7341305	17	1:7340162-7342823	7 days seedling(Bur-0),7 days rood hair cell,14 days root,10 days root non-hair cell,up-open flowers,7 days root non-hair cell,seed coat cell(4 DPA),7 days whole root_1,open flowers,7 days whole root,seed coat cell(7 DPA),7 days seedling(Est-1),7 days leaf,14 days seedling,7 days seedling(Tsu-1),7 days seedling(Bay-0),7 days seedling(Col-0)
1	7341305	7341471	12	1:7340162-7342823	7 days seedling(Est-1),7 days seedling(Bur-0),7 days rood hair cell,14 days seedling,up-open flowers,10 days root non-hair cell,7 days root non-hair cell,7 days whole root,7 days seedling(Col-0),7 days seedling(Bay-0),open flowers,7 days seedling(Tsu-1)
1	7341471	7342003	14	1:7340162-7342823	7 days whole root,7 days seedling(Bay-0),7 days seedling(Col-0),7 days seedling(Tsu-1),open flowers,seed coat cell(4 DPA),7 days root non-hair cell,14 days seedling,10 days root non-hair cell,up-open flowers,7 days rood hair cell,7 days leaf,7 days seedling(Bur-0),7 days seedling(Est-1)
1	7342003	7342823	17	1:7340162-7342823	7 days leaf,7 days seedling(Est-1),7 days seedling(Col-0),7 days seedling(Bay-0),7 days seedling(Tsu-1),14 days seedling,7 days rood hair cell,14 days root,7 days seedling(Bur-0),open flowers,7 days whole root_1,seed coat cell(7 DPA),7 days whole root,7 days root non-hair cell,up-open flowers,10 days root non-hair cell,seed coat cell(4 DPA)
1	7348290	7349116	15	1:7348290-7351688	14 days seedling,10 days root non-hair cell,up-open flowers,7 days root non-hair cell,seed coat cell(4 DPA),open flowers,7 days seedling(Col-0),7 days seedling(Bay-0),7 days seedling(Tsu-1),7 days whole root,7 days seedling(Est-1),7 days seedling(Bur-0),7 days leaf,7 days rood hair cell,14 days root
1	7349116	7349696	10	1:7348290-7351688	7 days seedling(Est-1),14 days root,7 days rood hair cell,10 days root non-hair cell,14 days seedling,7 days root non-hair cell,7 days whole root,7 days seedling(Tsu-1),7 days seedling(Bay-0),7 days seedling(Col-0)
1	7349696	7349877	4	1:7348290-7351688	7 days root non-hair cell,10 days root non-hair cell,7 days whole root,7 days rood hair cell
1	7349877	7350284	9	1:7348290-7351688	10 days root non-hair cell,7 days root non-hair cell,7 days seedling(Bay-0),7 days seedling(Col-0),7 days seedling(Tsu-1),7 days whole root,7 days seedling(Est-1),7 days seedling(Bur-0),7 days rood hair cell
1	7350284	7350920	15	1:7348290-7351688	7 days rood hair cell,14 days root,7 days seedling(Est-1),7 days seedling(Bur-0),7 days seedling(Col-0),7 days seedling(Bay-0),open flowers,7 days seedling(Tsu-1),7 days whole root,seed coat cell(7 DPA),14 days seedling,10 days root non-hair cell,up-open flowers,7 days root non-hair cell,seed coat cell(4 DPA)
1	7350920	7351688	11	1:7348290-7351688	7 days seedling(Col-0),7 days seedling(Bay-0),7 days seedling(Tsu-1),7 days whole root,7 days root non-hair cell,up-open flowers,10 days root non-hair cell,7 days rood hair cell,14 days root,7 days seedling(Bur-0),7 days seedling(Est-1)
1	7455764	7456004	7	1:7455764-7458575	7 days seedling(Bur-0),10 days root non-hair cell,seed coat cell(4 DPA),7 days seedling(Bay-0),7 days rood hair cell,seed coat cell(7 DPA),7 days whole root
1	7456004	7456430	12	1:7455764-7458575	7 days seedling(Bur-0),7 days seedling(Est-1),7 days rood hair cell,14 days root,7 days root non-hair cell,10 days root non-hair cell,seed coat cell(4 DPA),7 days seedling(Bay-0),7 days seedling(Col-0),7 days seedling(Tsu-1),seed coat cell(7 DPA),7 days whole root
1	7456430	7456915	15	1:7455764-7458575	7 days seedling(Est-1),7 days seedling(Bur-0),7 days rood hair cell,14 days root,14 days seedling,10 days root non-hair cell,up-open flowers,7 days root non-hair cell,seed coat cell(4 DPA),7 days seedling(Col-0),7 days seedling(Bay-0),open flowers,7 days seedling(Tsu-1),7 days whole root,seed coat cell(7 DPA)
1	7456915	7457560	11	1:7455764-7458575	7 days rood hair cell,14 days root,7 days seedling(Bur-0),7 days seedling(Est-1),7 days seedling(Col-0),7 days seedling(Bay-0),7 days seedling(Tsu-1),seed coat cell(7 DPA),7 days whole root,7 days root non-hair cell,10 days root non-hair cell
1	7457608	7457797	3	1:7455764-7458575	7 days root non-hair cell,7 days whole root,7 days rood hair cell
1	7457797	7457977	3	1:7455764-7458575	7 days root non-hair cell,7 days whole root,7 days rood hair cell
1	7457977	7458575	12	1:7455764-7458575	7 days whole root,7 days seedling(Tsu-1),7 days seedling(Col-0),7 days seedling(Bay-0),open flowers,seed coat cell(4 DPA),7 days root non-hair cell,10 days root non-hair cell,14 days root,7 days rood hair cell,7 days seedling(Bur-0),7 days seedling(Est-1)
1	7459963	7460335	11	1:7459963-7462272	7 days whole root,seed coat cell(7 DPA),7 days seedling(Bay-0),7 days seedling(Col-0),seed coat cell(4 DPA),10 days root non-hair cell,7 days root non-hair cell,14 days root,7 days rood hair cell,7 days seedling(Est-1),7 days seedling(Bur-0)
1	7460335	7461695	14	1:7459963-7462272	7 days seedling(Bay-0),7 days seedling(Col-0),7 days seedling(Tsu-1),7 days whole root_1,seed coat cell(7 DPA),7 days whole root,7 days root non-hair cell,up-open flowers,10 days root non-hair cell,seed coat cell(4 DPA),7 days rood hair cell,14 days root,7 days seedling(Bur-0),7 days seedling(Est-1)
1	7461695	7462106	8	1:7459963-7462272	7 days whole root,seed coat cell(7 DPA),open flowers,up-open flowers,10 days root non-hair cell,7 days root non-hair cell,14 days root,7 days rood hair cell
1	7462106	7462272	5	1:7459963-7462272	7 days whole root,14 days root,7 days whole root_1,10 days root non-hair cell,7 days root non-hair cell
1	7698451	7698750	3	1:7698451-7703076	7 days seedling(Col-0),7 days seedling(Est-1),10 days root non-hair cell
1	7698750	7699795	16	1:7698451-7703076	7 days seedling(Est-1),7 days leaf,14 days seedling,7 days seedling(Col-0),7 days seedling(Bay-0),7 days seedling(Tsu-1),7 days seedling(Bur-0),7 days rood hair cell,14 days root,10 days root non-hair cell,up-open flowers,7 days root non-hair cell,seed coat cell(4 DPA),open flowers,7 days whole root,seed coat cell(7 DPA)
1	7699795	7700589	15	1:7698451-7703076	10 days root non-hair cell,14 days seedling,up-open flowers,7 days root non-hair cell,seed coat cell(4 DPA),open flowers,7 days seedling(Col-0),7 days seedling(Tsu-1),7 days seedling(Bay-0),7 days whole root,seed coat cell(7 DPA),7 days seedling(Est-1),7 days seedling(Bur-0),7 days rood hair cell,14 days root
1	7700589	7700652	3	1:7698451-7703076	7 days whole root,7 days seedling(Tsu-1),7 days seedling(Bur-0)
1	7700652	7701350	14	1:7698451-7703076	7 days seedling(Est-1),7 days seedling(Bur-0),7 days rood hair cell,14 days root,14 days seedling,10 days root non-hair cell,up-open flowers,7 days root non-hair cell,seed coat cell(4 DPA),7 days seedling(Bay-0),7 days seedling(Col-0),7 days seedling(Tsu-1),7 days whole root,seed coat cell(7 DPA)
1	7701350	7701536	8	1:7698451-7703076	7 days seedling(Bur-0),7 days seedling(Est-1),7 days rood hair cell,7 days root non-hair cell,10 days root non-hair cell,7 days whole root,7 days seedling(Bay-0),7 days seedling(Tsu-1)
1	7701536	7702514	13	1:7698451-7703076	14 days seedling,10 days root non-hair cell,up-open flowers,7 days root non-hair cell,7 days whole root,7 days seedling(Col-0),7 days seedling(Tsu-1),7 days seedling(Bay-0),open flowers,7 days seedling(Est-1),7 days seedling(Bur-0),14 days root,7 days rood hair cell
1	7702514	7702783	10	1:7698451-7703076	7 days seedling(Col-0),7 days seedling(Bay-0),7 days seedling(Tsu-1),7 days whole root,7 days root non-hair cell,10 days root non-hair cell,7 days rood hair cell,14 days root,7 days seedling(Bur-0),7 days seedling(Est-1)
1	7702783	7703076	12	1:7698451-7703076	7 days seedling(Est-1),7 days seedling(Bur-0),7 days rood hair cell,14 days root,10 days root non-hair cell,14 days seedling,7 days root non-hair cell,open flowers,7 days seedling(Col-0),7 days seedling(Tsu-1),7 days seedling(Bay-0),7 days whole root
1	7706894	7707186	11	1:7706894-7708722	7 days seedling(Bur-0),7 days seedling(Est-1),7 days rood hair cell,14 days root,7 days root non-hair cell,up-open flowers,10 days root non-hair cell,seed coat cell(4 DPA),7 days seedling(Bay-0),7 days seedling(Tsu-1),7 days whole root
1	7707186	7707556	14	1:7706894-7708722	7 days seedling(Bur-0),7 days seedling(Est-1),7 days rood hair cell,14 days root,7 days root non-hair cell,14 days seedling,10 days root non-hair cell,seed coat cell(4 DPA),7 days seedling(Bay-0),7 days seedling(Col-0),open flowers,7 days seedling(Tsu-1),seed coat cell(7 DPA),7 days whole root
1	7707556	7708100	11	1:7706894-7708722	14 days root,7 days rood hair cell,7 days seedling(Bur-0),7 days seedling(Est-1),7 days whole root,7 days seedling(Bay-0),7 days seedling(Col-0),7 days seedling(Tsu-1),seed coat cell(4 DPA),7 days root non-hair cell,10 days root non-hair cell
1	7708100	7708722	16	1:7706894-7708722	7 days seedling(Bay-0),7 days seedling(Col-0),7 days seedling(Tsu-1),14 days seedling,7 days leaf,7 days seedling(Est-1),seed coat cell(7 DPA),7 days whole root,open flowers,seed coat cell(4 DPA),7 days root non-hair cell,up-open flowers,10 days root non-hair cell,14 days root,7 days rood hair cell,7 days seedling(Bur-0)
1	7763066	7763385	7	1:7763066-7764768	seed coat cell(4 DPA),7 days seedling(Est-1),7 days seedling(Bur-0),7 days whole root,14 days root,7 days seedling(Bay-0),7 days seedling(Tsu-1)
1	7763398	7764052	13	1:7763066-7764768	7 days seedling(Est-1),7 days seedling(Bur-0),14 days root,7 days leaf,seed coat cell(4 DPA),14 days seedling,up-open flowers,7 days whole root,seed coat cell(7 DPA),open flowers,7 days seedling(Col-0),7 days seedling(Tsu-1),7 days seedling(Bay-0)
1	7764052	7764357	7	1:7763066-7764768	10 days root non-hair cell,7 days seedling(Est-1),7 days seedling(Bur-0),7 days root non-hair cell,seed coat cell(4 DPA),7 days seedling(Bay-0),seed coat cell(7 DPA)
1	7764357	7764413	3	1:7763066-7764768	seed coat cell(4 DPA),10 days root non-hair cell,7 days root non-hair cell
1	7764413	7764768	7	1:7763066-7764768	7 days whole root,7 days rood hair cell,7 days seedling(Col-0),seed coat cell(4 DPA),7 days seedling(Est-1),10 days root non-hair cell,7 days root non-hair cell
1	7887524	7888187	12	1:7887524-7889305	7 days leaf,14 days root,7 days seedling(Bur-0),7 days seedling(Est-1),7 days seedling(Bay-0),7 days seedling(Col-0),7 days seedling(Tsu-1),open flowers,seed coat cell(7 DPA),14 days seedling,up-open flowers,seed coat cell(4 DPA)
1	7888187	7888261	3	1:7887524-7889305	seed coat cell(4 DPA),7 days seedling(Bur-0),7 days seedling(Col-0)
1	7888261	7888512	6	1:7887524-7889305	seed coat cell(4 DPA),7 days seedling(Bur-0),7 days seedling(Est-1),7 days seedling(Bay-0),open flowers,7 days seedling(Col-0)
1	7888512	7888593	3	1:7887524-7889305	up-open flowers,7 days seedling(Col-0),open flowers
1	7888593	7889305	16	1:7887524-7889305	14 days seedling,7 days seedling(Bay-0),7 days seedling(Col-0),7 days seedling(Tsu-1),7 days seedling(Est-1),7 days leaf,7 days root non-hair cell,10 days root non-hair cell,up-open flowers,seed coat cell(4 DPA),open flowers,7 days whole root_1,7 days whole root,7 days seedling(Bur-0),7 days rood hair cell,14 days root
1	7990898	7991460	12	1:7990898-7993165	7 days seedling(Tsu-1),7 days seedling(Bay-0),7 days seedling(Col-0),open flowers,7 days whole root,seed coat cell(7 DPA),10 days root non-hair cell,up-open flowers,seed coat cell(4 DPA),14 days root,7 days seedling(Est-1),7 days seedling(Bur-0)
1	7991460	7991965	15	1:7990898-7993165	seed coat cell(4 DPA),7 days root non-hair cell,10 days root non-hair cell,14 days seedling,seed coat cell(7 DPA),7 days whole root,open flowers,7 days seedling(Bay-0),7 days seedling(Col-0),7 days seedling(Tsu-1),7 days seedling(Bur-0),7 days seedling(Est-1),14 days root,7 days rood hair cell,7 days leaf
1	7991965	7992017	2	1:7990898-7993165	seed coat cell(4 DPA),7 days whole root
1	7992066	7992134	2	1:7990898-7993165	7 days seedling(Bay-0),7 days seedling(Est-1)
1	7992183	7992797	14	1:7990898-7993165	7 days rood hair cell,14 days root,7 days seedling(Bur-0),7 days seedling(Est-1),7 days seedling(Bay-0),7 days seedling(Tsu-1),open flowers,7 days seedling(Col-0),seed coat cell(7 DPA),7 days whole root,7 days root non-hair cell,14 days seedling,10 days root non-hair cell,seed coat cell(4 DPA)
1	7992797	7993165	15	1:7990898-7993165	14 days root,7 days rood hair cell,7 days seedling(Est-1),7 days seedling(Bur-0),7 days whole root,seed coat cell(7 DPA),open flowers,7 days seedling(Bay-0),7 days seedling(Col-0),7 days seedling(Tsu-1),seed coat cell(4 DPA),14 days seedling,10 days root non-hair cell,up-open flowers,7 days root non-hair cell
1	8008402	8008585	9	1:8008402-8011437	7 days rood hair cell,14 days root,7 days seedling(Est-1),7 days seedling(Bay-0),7 days whole root_1,seed coat cell(7 DPA),7 days whole root,7 days root non-hair cell,10 days root non-hair cell
1	8008585	8009175	15	1:8008402-8011437	7 days whole root_1,open flowers,7 days seedling(Col-0),7 days seedling(Bay-0),7 days seedling(Tsu-1),7 days whole root,up-open flowers,14 days seedling,10 days root non-hair cell,7 days root non-hair cell,seed coat cell(4 DPA),7 days rood hair cell,14 days root,7 days seedling(Est-1),7 days seedling(Bur-0)
1	8009175	8009313	4	1:8008402-8011437	7 days seedling(Bay-0),7 days whole root,7 days seedling(Bur-0),7 days seedling(Est-1)
1	8009313	8009934	12	1:8008402-8011437	7 days whole root,7 days seedling(Col-0),open flowers,7 days seedling(Tsu-1),7 days seedling(Bay-0),seed coat cell(4 DPA),14 days seedling,up-open flowers,10 days root non-hair cell,14 days root,7 days seedling(Bur-0),7 days seedling(Est-1)
1	8009934	8010294	4	1:8008402-8011437	7 days seedling(Tsu-1),7 days seedling(Bay-0),7 days seedling(Bur-0),7 days seedling(Est-1)
1	8010294	8010490	5	1:8008402-8011437	7 days seedling(Bur-0),7 days seedling(Est-1),7 days seedling(Tsu-1),7 days seedling(Bay-0),7 days seedling(Col-0)
1	8010490	8011243	15	1:8008402-8011437	14 days root,7 days leaf,7 days seedling(Est-1),7 days seedling(Bur-0),7 days whole root,seed coat cell(7 DPA),7 days seedling(Bay-0),7 days seedling(Col-0),open flowers,7 days seedling(Tsu-1),seed coat cell(4 DPA),up-open flowers,14 days seedling,10 days root non-hair cell,7 days root non-hair cell
1	8011243	8011437	4	1:8008402-8011437	7 days seedling(Tsu-1),7 days seedling(Bay-0),7 days seedling(Est-1),7 days seedling(Bur-0)
1	8193201	8194015	15	1:8193201-8194991	open flowers,7 days seedling(Col-0),7 days seedling(Tsu-1),7 days seedling(Bay-0),7 days whole root,up-open flowers,14 days seedling,10 days root non-hair cell,7 days root non-hair cell,seed coat cell(4 DPA),7 days leaf,7 days rood hair cell,14 days root,7 days seedling(Est-1),7 days seedling(Bur-0)
1	8194061	8194283	6	1:8193201-8194991	up-open flowers,7 days seedling(Est-1),seed coat cell(4 DPA),open flowers,7 days seedling(Bay-0),7 days seedling(Col-0)
1	8194283	8194991	9	1:8193201-8194991	7 days seedling(Col-0),open flowers,7 days seedling(Tsu-1),7 days seedling(Bay-0),14 days seedling,up-open flowers,seed coat cell(4 DPA),7 days seedling(Est-1),7 days seedling(Bur-0)
1	8596990	8597482	4	1:8596990-8599228	up-open flowers,seed coat cell(4 DPA),open flowers,seed coat cell(7 DPA)
1	8597482	8597903	5	1:8596990-8599228	up-open flowers,7 days seedling(Est-1),seed coat cell(4 DPA),open flowers,seed coat cell(7 DPA)
1	8597903	8598382	9	1:8596990-8599228	7 days seedling(Est-1),7 days seedling(Bur-0),seed coat cell(4 DPA),up-open flowers,seed coat cell(7 DPA),7 days seedling(Col-0),7 days seedling(Bay-0),7 days seedling(Tsu-1),open flowers
1	8598382	8599228	13	1:8596990-8599228	seed coat cell(4 DPA),up-open flowers,14 days seedling,7 days whole root,seed coat cell(7 DPA),7 days seedling(Bay-0),7 days seedling(Tsu-1),7 days seedling(Col-0),open flowers,7 days seedling(Est-1),7 days seedling(Bur-0),14 days root,7 days leaf
1	8984223	8985740	16	1:8984223-8987231	7 days seedling(Bur-0),14 days root,7 days rood hair cell,seed coat cell(4 DPA),7 days root non-hair cell,10 days root non-hair cell,up-open flowers,seed coat cell(7 DPA),7 days whole root,open flowers,7 days seedling(Est-1),7 days leaf,14 days seedling,7 days seedling(Col-0),7 days seedling(Tsu-1),7 days seedling(Bay-0)
1	8985740	8986564	16	1:8984223-8987231	open flowers,seed coat cell(7 DPA),7 days whole root,7 days root non-hair cell,10 days root non-hair cell,up-open flowers,seed coat cell(4 DPA),7 days rood hair cell,14 days root,7 days seedling(Bur-0),7 days seedling(Col-0),7 days seedling(Bay-0),7 days seedling(Tsu-1),14 days seedling,7 days leaf,7 days seedling(Est-1)
1	8986564	8987016	11	1:8984223-8987231	7 days root non-hair cell,10 days root non-hair cell,7 days whole root,open flowers,7 days seedling(Col-0),7 days seedling(Bay-0),7 days seedling(Tsu-1),7 days seedling(Bur-0),7 days seedling(Est-1),14 days root,7 days rood hair cell
1	8987016	8987231	3	1:8984223-8987231	7 days whole root,7 days seedling(Tsu-1),seed coat cell(4 DPA)
1	8987342	8988182	14	1:8987342-8989026	7 days seedling(Bur-0),7 days seedling(Est-1),14 days root,7 days rood hair cell,seed coat cell(4 DPA),7 days root non-hair cell,up-open flowers,14 days seedling,10 days root non-hair cell,7 days whole root,7 days seedling(Tsu-1),7 days seedling(Bay-0),7 days seedling(Col-0),open flowers
1	8988182	8988413	10	1:8987342-8989026	10 days root non-hair cell,7 days root non-hair cell,7 days seedling(Bay-0),7 days seedling(Col-0),7 days seedling(Tsu-1),7 days whole root,7 days seedling(Est-1),7 days seedling(Bur-0),7 days rood hair cell,14 days root
1	8988413	8989026	11	1:8987342-8989026	7 days seedling(Col-0),7 days seedling(Tsu-1),7 days seedling(Bay-0),7 days whole root,7 days root non-hair cell,10 days root non-hair cell,14 days seedling,7 days rood hair cell,14 days root,7 days seedling(Bur-0),7 days seedling(Est-1)
1	9093211	9095037	12	1:9093211-9095037	7 days seedling(Bay-0),7 days seedling(Col-0),open flowers,seed coat cell(7 DPA),7 days whole root,7 days root non-hair cell,10 days root non-hair cell,seed coat cell(4 DPA),7 days rood hair cell,14 days root,7 days seedling(Bur-0),7 days seedling(Est-1)
1	9256652	9257164	7	1:9256652-9258875	open flowers,7 days seedling(Tsu-1),7 days seedling(Bay-0),7 days seedling(Col-0),seed coat cell(4 DPA),7 days seedling(Est-1),7 days seedling(Bur-0)
1	9257164	9257201	2	1:9256652-9258875	7 days seedling(Bay-0),7 days seedling(Est-1)
1	9257201	9257546	5	1:9256652-9258875	7 days seedling(Tsu-1),7 days seedling(Bay-0),seed coat cell(4 DPA),7 days seedling(Est-1),7 days seedling(Bur-0)
1	9257546	9258241	15	1:9256652-9258875	10 days root non-hair cell,14 days seedling,up-open flowers,7 days root non-hair cell,seed coat cell(4 DPA),7 days seedling(Col-0),7 days seedling(Bay-0),7 days seedling(Tsu-1),open flowers,7 days whole root,seed coat cell(7 DPA),7 days seedling(Est-1),7 days seedling(Bur-0),7 days rood hair cell,14 days root
1	9258241	9258875	10	1:9256652-9258875	7 days seedling(Est-1),7 days seedling(Bur-0),seed coat cell(7 DPA),7 days seedling(Bay-0),open flowers,7 days seedling(Col-0),7 days seedling(Tsu-1),seed coat cell(4 DPA),14 days seedling,up-open flowers
1	9339675	9340417	16	1:9339675-9342586	open flowers,seed coat cell(7 DPA),7 days whole root,7 days root non-hair cell,10 days root non-hair cell,up-open flowers,seed coat cell(4 DPA),7 days rood hair cell,14 days root,7 days seedling(Bur-0),7 days seedling(Col-0),7 days seedling(Tsu-1),7 days seedling(Bay-0),14 days seedling,7 days leaf,7 days seedling(Est-1)
1	9340417	9340663	7	1:9339675-9342586	up-open flowers,7 days seedling(Bur-0),seed coat cell(4 DPA),7 days seedling(Tsu-1),7 days seedling(Col-0),7 days seedling(Bay-0),seed coat cell(7 DPA)
1	9340663	9341008	10	1:9339675-9342586	7 days seedling(Est-1),7 days seedling(Bur-0),seed coat cell(4 DPA),up-open flowers,10 days root non-hair cell,7 days whole root,7 days seedling(Bay-0),7 days seedling(Col-0),open flowers,7 days seedling(Tsu-1)
1	9341008	9341617	12	1:9339675-9342586	seed coat cell(4 DPA),14 days seedling,up-open flowers,7 days whole root,seed coat cell(7 DPA),open flowers,7 days seedling(Bay-0),7 days seedling(Tsu-1),7 days seedling(Col-0),7 days seedling(Est-1),7 days seedling(Bur-0),14 days root
1	9341617	9341803	6	1:9339675-9342586	7 days seedling(Bur-0),seed coat cell(4 DPA),7 days seedling(Bay-0),7 days seedling(Tsu-1),7 days seedling(Col-0),seed coat cell(7 DPA)
1	9341803	9342586	10	1:9339675-9342586	7 days whole root,seed coat cell(7 DPA),7 days seedling(Tsu-1),7 days seedling(Col-0),7 days seedling(Bay-0),open flowers,seed coat cell(4 DPA),up-open flowers,7 days seedling(Est-1),7 days seedling(Bur-0)
1	9408533	9409054	17	1:9408533-9410606	7 days rood hair cell,14 days root,7 days seedling(Bur-0),7 days whole root_1,open flowers,7 days whole root,seed coat cell(7 DPA),up-open flowers,10 days root non-hair cell,7 days root non-hair cell,seed coat cell(4 DPA),7 days leaf,7 days seedling(Est-1),7 days seedling(Bay-0),7 days seedling(Col-0),7 days seedling(Tsu-1),14 days seedling
1	9409054	9409614	15	1:9408533-9410606	7 days seedling(Bur-0),7 days seedling(Est-1),14 days root,7 days rood hair cell,seed coat cell(4 DPA),7 days root non-hair cell,14 days seedling,up-open flowers,10 days root non-hair cell,seed coat cell(7 DPA),7 days whole root,7 days seedling(Bay-0),7 days seedling(Col-0),open flowers,7 days seedling(Tsu-1)
1	9409614	9409969	16	1:9408533-9410606	7 days seedling(Bur-0),7 days rood hair cell,14 days root,7 days root non-hair cell,10 days root non-hair cell,up-open flowers,seed coat cell(4 DPA),open flowers,seed coat cell(7 DPA),7 days whole root,7 days seedling(Est-1),7 days leaf,14 days seedling,7 days seedling(Col-0),7 days seedling(Bay-0),7 days seedling(Tsu-1)
1	9409969	9410606	14	1:9408533-9410606	7 days rood hair cell,14 days root,7 days seedling(Est-1),7 days seedling(Bur-0),7 days seedling(Bay-0),7 days seedling(Tsu-1),7 days seedling(Col-0),7 days whole root,seed coat cell(7 DPA),14 days seedling,up-open flowers,10 days root non-hair cell,7 days root non-hair cell,seed coat cell(4 DPA)
1	9990574	9990701	1	1:9990574-9992123	up-open flowers
1	9990701	9990852	2	1:9990574-9992123	seed coat cell(7 DPA),7 days seedling(Est-1)
1	9990852	9991230	6	1:9990574-9992123	open flowers,7 days whole root,seed coat cell(7 DPA),14 days root,10 days root non-hair cell,seed coat cell(4 DPA)
1	9991230	9991507	13	1:9990574-9992123	seed coat cell(4 DPA),10 days root non-hair cell,14 days seedling,7 days root non-hair cell,7 days whole root,seed coat cell(7 DPA),7 days seedling(Col-0),7 days seedling(Bay-0),7 days seedling(Tsu-1),7 days seedling(Est-1),7 days seedling(Bur-0),14 days root,7 days rood hair cell
1	9991507	9992123	17	1:9990574-9992123	14 days root,7 days rood hair cell,7 days seedling(Bur-0),seed coat cell(7 DPA),7 days whole root,open flowers,7 days whole root_1,seed coat cell(4 DPA),7 days root non-hair cell,up-open flowers,10 days root non-hair cell,7 days leaf,7 days seedling(Est-1),7 days seedling(Col-0),7 days seedling(Bay-0),7 days seedling(Tsu-1),14 days seedling
1	10137003	10137217	3	1:10137003-10138522	7 days leaf,7 days whole root_1,seed coat cell(4 DPA)
1	10137217	10137474	6	1:10137003-10138522	seed coat cell(4 DPA),7 days whole root,seed coat cell(7 DPA),14 days root,7 days whole root_1,open flowers
1	10137474	10138448	15	1:10137003-10138522	7 days whole root_1,7 days seedling(Bay-0),7 days seedling(Col-0),7 days seedling(Tsu-1),open flowers,7 days whole root,seed coat cell(7 DPA),14 days seedling,up-open flowers,10 days root non-hair cell,7 days root non-hair cell,seed coat cell(4 DPA),14 days root,7 days seedling(Est-1),7 days seedling(Bur-0)
1	10138448	10138522	2	1:10137003-10138522	7 days whole root,14 days root
1	10232513	10233454	12	1:10232513-10234535	7 days whole root,7 days seedling(Bay-0),7 days seedling(Col-0),7 days seedling(Tsu-1),7 days root non-hair cell,10 days root non-hair cell,14 days seedling,14 days root,7 days rood hair cell,7 days leaf,7 days seedling(Bur-0),7 days seedling(Est-1)
1	10233454	10234057	11	1:10232513-10234535	7 days whole root,7 days seedling(Bay-0),7 days seedling(Col-0),7 days seedling(Tsu-1),10 days root non-hair cell,14 days seedling,7 days root non-hair cell,14 days root,7 days rood hair cell,7 days seedling(Est-1),7 days seedling(Bur-0)
1	10234057	10234395	11	1:10232513-10234535	14 days root,7 days rood hair cell,7 days seedling(Est-1),7 days seedling(Bur-0),7 days whole root,7 days seedling(Tsu-1),7 days seedling(Col-0),7 days seedling(Bay-0),14 days seedling,10 days root non-hair cell,7 days root non-hair cell
1	10234395	10234535	5	1:10232513-10234535	7 days whole root,14 days root,7 days rood hair cell,10 days root non-hair cell,7 days root non-hair cell
1	10295297	10295355	1	1:10295297-10297369	7 days seedling(Tsu-1)
1	10295390	10296318	15	1:10295297-10297369	7 days whole root,7 days seedling(Col-0),7 days seedling(Tsu-1),7 days seedling(Bay-0),open flowers,seed coat cell(4 DPA),10 days root non-hair cell,14 days seedling,up-open flowers,7 days root non-hair cell,14 days root,7 days leaf,7 days rood hair cell,7 days seedling(Est-1),7 days seedling(Bur-0)
1	10296318	10296935	14	1:10295297-10297369	7 days seedling(Est-1),7 days seedling(Bur-0),7 days rood hair cell,14 days root,14 days seedling,10 days root non-hair cell,7 days root non-hair cell,seed coat cell(4 DPA),7 days seedling(Tsu-1),7 days seedling(Bay-0),7 days seedling(Col-0),open flowers,7 days whole root,seed coat cell(7 DPA)
1	10296935	10297138	10	1:10295297-10297369	7 days whole root,7 days seedling(Bay-0),open flowers,7 days root non-hair cell,10 days root non-hair cell,up-open flowers,14 days root,7 days rood hair cell,7 days seedling(Bur-0),7 days seedling(Est-1)
1	10297138	10297369	14	1:10295297-10297369	7 days seedling(Bur-0),7 days seedling(Est-1),7 days rood hair cell,14 days root,7 days root non-hair cell,14 days seedling,10 days root non-hair cell,up-open flowers,seed coat cell(4 DPA),7 days seedling(Col-0),7 days seedling(Bay-0),7 days seedling(Tsu-1),open flowers,7 days whole root
1	10363130	10364117	17	1:10363130-10367146	7 days leaf,7 days seedling(Est-1),7 days seedling(Col-0),7 days seedling(Tsu-1),7 days seedling(Bay-0),14 days seedling,14 days root,7 days rood hair cell,7 days seedling(Bur-0),seed coat cell(7 DPA),7 days whole root,open flowers,7 days whole root_1,seed coat cell(4 DPA),7 days root non-hair cell,10 days root non-hair cell,up-open flowers
1	10364117	10364574	13	1:10363130-10367146	seed coat cell(4 DPA),up-open flowers,14 days seedling,10 days root non-hair cell,7 days root non-hair cell,7 days whole root,seed coat cell(7 DPA),7 days seedling(Tsu-1),7 days seedling(Col-0),7 days seedling(Bay-0),7 days seedling(Est-1),7 days seedling(Bur-0),7 days rood hair cell
1	10364574	10364876	13	1:10363130-10367146	7 days rood hair cell,7 days seedling(Est-1),7 days seedling(Bur-0),7 days seedling(Col-0),open flowers,7 days seedling(Bay-0),7 days seedling(Tsu-1),7 days whole root,seed coat cell(7 DPA),10 days root non-hair cell,14 days seedling,7 days root non-hair cell,seed coat cell(4 DPA)
1	10364876	10364905	5	1:10363130-10367146	7 days rood hair cell,seed coat cell(4 DPA),up-open flowers,7 days seedling(Est-1),7 days root non-hair cell
1	10364905	10366022	16	1:10363130-10367146	open flowers,7 days whole root,seed coat cell(7 DPA),up-open flowers,10 days root non-hair cell,7 days root non-hair cell,seed coat cell(4 DPA),7 days rood hair cell,14 days root,7 days seedling(Bur-0),7 days seedling(Tsu-1),7 days seedling(Bay-0),7 days seedling(Col-0),14 days seedling,7 days leaf,7 days seedling(Est-1)
1	10366022	10366425	13	1:10363130-10367146	14 days root,7 days rood hair cell,7 days seedling(Bur-0),7 days seedling(Est-1),seed coat cell(7 DPA),7 days whole root,7 days seedling(Bay-0),7 days seedling(Col-0),7 days seedling(Tsu-1),seed coat cell(4 DPA),7 days root non-hair cell,10 days root non-hair cell,up-open flowers
1	10366425	10366580	3	1:10363130-10367146	7 days root non-hair cell,7 days rood hair cell,7 days whole root
1	10366580	10367146	15	1:10363130-10367146	7 days seedling(Bur-0),7 days seedling(Est-1),7 days rood hair cell,14 days root,7 days root non-hair cell,10 days root non-hair cell,14 days seedling,up-open flowers,seed coat cell(4 DPA),7 days seedling(Col-0),7 days seedling(Tsu-1),7 days seedling(Bay-0),open flowers,seed coat cell(7 DPA),7 days whole root
1	10529757	10530312	9	1:10529757-10531419	7 days seedling(Est-1),7 days seedling(Bur-0),open flowers,7 days whole root,seed coat cell(7 DPA),10 days root non-hair cell,up-open flowers,7 days root non-hair cell,seed coat cell(4 DPA)
1	10530354	10530669	3	1:10529757-10531419	7 days whole root,open flowers,seed coat cell(4 DPA)
1	10530669	10530717	3	1:10529757-10531419	open flowers,seed coat cell(4 DPA),7 days seedling(Est-1)
1	10530717	10530752	3	1:10529757-10531419	seed coat cell(7 DPA),7 days seedling(Est-1),seed coat cell(4 DPA)
1	10530752	10530841	5	1:10529757-10531419	seed coat cell(7 DPA),open flowers,seed coat cell(4 DPA),7 days seedling(Est-1),7 days seedling(Bur-0)
1	10530841	10531044	4	1:10529757-10531419	seed coat cell(4 DPA),up-open flowers,7 days seedling(Est-1),open flowers
1	10531044	10531166	5	1:10529757-10531419	seed coat cell(4 DPA),7 days seedling(Est-1),10 days root non-hair cell,7 days root non-hair cell,open flowers
1	10531166	10531419	7	1:10529757-10531419	seed coat cell(4 DPA),10 days root non-hair cell,7 days seedling(Est-1),7 days seedling(Bur-0),7 days whole root,seed coat cell(7 DPA),open flowers
1	10620688	10621091	9	1:10620688-10623729	7 days seedling(Tsu-1),7 days seedling(Col-0),7 days seedling(Bay-0),open flowers,seed coat cell(7 DPA),up-open flowers,seed coat cell(4 DPA),7 days seedling(Bur-0),7 days seedling(Est-1)
1	10621091	10621167	4	1:10620688-10623729	7 days seedling(Bay-0),10 days root non-hair cell,7 days seedling(Est-1),7 days root non-hair cell
1	10621167	10622023	15	1:10620688-10623729	7 days rood hair cell,14 days root,7 days seedling(Bur-0),7 days seedling(Est-1),7 days seedling(Bay-0),7 days seedling(Tsu-1),7 days seedling(Col-0),open flowers,seed coat cell(7 DPA),7 days whole root,7 days root non-hair cell,10 days root non-hair cell,14 days seedling,up-open flowers,seed coat cell(4 DPA)
1	10622023	10622385	13	1:10620688-10623729	7 days rood hair cell,14 days root,7 days seedling(Bur-0),7 days seedling(Est-1),7 days seedling(Col-0),open flowers,7 days seedling(Bay-0),7 days seedling(Tsu-1),7 days whole root,7 days root non-hair cell,10 days root non-hair cell,14 days seedling,seed coat cell(4 DPA)
1	10622385	10622916	17	1:10620688-10623729	14 days seedling,7 days seedling(Bay-0),7 days seedling(Col-0),7 days seedling(Tsu-1),7 days seedling(Est-1),7 days leaf,7 days root non-hair cell,10 days root non-hair cell,up-open flowers,seed coat cell(4 DPA),open flowers,7 days whole root_1,seed coat cell(7 DPA),7 days whole root,7 days seedling(Bur-0),7 days rood hair cell,14 days root
1	10622916	10623081	13	1:10620688-10623729	10 days root non-hair cell,up-open flowers,7 days root non-hair cell,seed coat cell(4 DPA),7 days seedling(Bay-0),7 days seedling(Col-0),7 days seedling(Tsu-1),open flowers,7 days whole root,seed coat cell(7 DPA),7 days seedling(Est-1),7 days seedling(Bur-0),7 days rood hair cell
1	10623081	10623293	7	1:10620688-10623729	seed coat cell(4 DPA),7 days seedling(Bur-0),7 days seedling(Est-1),seed coat cell(7 DPA),7 days whole root,open flowers,7 days rood hair cell
1	10623293	10623729	15	1:10620688-10623729	seed coat cell(4 DPA),14 days seedling,up-open flowers,10 days root non-hair cell,7 days root non-hair cell,7 days whole root,seed coat cell(7 DPA),7 days seedling(Tsu-1),7 days seedling(Col-0),7 days seedling(Bay-0),open flowers,7 days seedling(Est-1),7 days seedling(Bur-0),14 days root,7 days rood hair cell
1	10678118	10678500	11	1:10678118-10679680	7 days rood hair cell,14 days root,10 days root non-hair cell,up-open flowers,7 days root non-hair cell,seed coat cell(4 DPA),7 days seedling(Col-0),7 days seedling(Bay-0),7 days seedling(Tsu-1),7 days whole root,seed coat cell(7 DPA)
1	10678500	10678627	7	1:10678118-10679680	14 days root,7 days whole root,7 days rood hair cell,7 days seedling(Tsu-1),7 days seedling(Bay-0),7 days root non-hair cell,10 days root non-hair cell
1	10678627	10678701	3	1:10678118-10679680	7 days whole root,7 days seedling(Bay-0),10 days root non-hair cell
1	10678724	10678984	7	1:10678118-10679680	10 days root non-hair cell,7 days seedling(Est-1),7 days root non-hair cell,7 days seedling(Bay-0),7 days rood hair cell,7 days whole root,14 days root
1	10678984	10679492	14	1:10678118-10679680	7 days seedling(Est-1),7 days rood hair cell,14 days root,10 days root non-hair cell,14 days seedling,up-open flowers,7 days root non-hair cell,seed coat cell(4 DPA),open flowers,7 days seedling(Col-0),7 days seedling(Bay-0),7 days seedling(Tsu-1),7 days whole root,seed coat cell(7 DPA)
1	10679492	10679680	5	1:10678118-10679680	seed coat cell(4 DPA),7 days seedling(Est-1),7 days whole root,7 days seedling(Bay-0),7 days seedling(Tsu-1)
1	10691739	10692368	16	1:10691739-10693506	7 days seedling(Bur-0),7 days rood hair cell,14 days root,10 days root non-hair cell,up-open flowers,7 days root non-hair cell,seed coat cell(4 DPA),7 days whole root_1,open flowers,7 days whole root,seed coat cell(7 DPA),7 days seedling(Est-1),14 days seedling,7 days seedling(Bay-0),7 days seedling(Col-0),7 days seedling(Tsu-1)
1	10692368	10692598	7	1:10691739-10693506	7 days whole root,7 days seedling(Bay-0),7 days rood hair cell,7 days seedling(Tsu-1),7 days seedling(Col-0),7 days seedling(Bur-0),7 days seedling(Est-1)
1	10692598	10692767	10	1:10691739-10693506	7 days whole root,7 days seedling(Bay-0),7 days seedling(Tsu-1),7 days seedling(Col-0),open flowers,10 days root non-hair cell,7 days root non-hair cell,7 days rood hair cell,7 days seedling(Est-1),7 days seedling(Bur-0)
1	10692767	10693506	17	1:10691739-10693506	7 days leaf,7 days seedling(Est-1),7 days seedling(Col-0),7 days seedling(Bay-0),7 days seedling(Tsu-1),14 days seedling,7 days rood hair cell,14 days root,7 days seedling(Bur-0),open flowers,7 days whole root_1,seed coat cell(7 DPA),7 days whole root,7 days root non-hair cell,10 days root non-hair cell,up-open flowers,seed coat cell(4 DPA)
1	10712708	10713373	13	1:10712708-10714690	7 days seedling(Est-1),7 days seedling(Bur-0),14 days root,7 days rood hair cell,seed coat cell(4 DPA),10 days root non-hair cell,up-open flowers,7 days root non-hair cell,7 days whole root,open flowers,7 days seedling(Bay-0),7 days seedling(Tsu-1),7 days seedling(Col-0)
1	10713373	10714269	16	1:10712708-10714690	7 days seedling(Est-1),7 days leaf,14 days seedling,7 days seedling(Col-0),7 days seedling(Bay-0),7 days seedling(Tsu-1),7 days seedling(Bur-0),7 days rood hair cell,14 days root,10 days root non-hair cell,up-open flowers,7 days root non-hair cell,seed coat cell(4 DPA),open flowers,7 days whole root,seed coat cell(7 DPA)
1	10714269	10714690	9	1:10712708-10714690	7 days rood hair cell,7 days seedling(Bur-0),7 days seedling(Est-1),7 days seedling(Col-0),7 days seedling(Bay-0),7 days seedling(Tsu-1),7 days whole root,7 days root non-hair cell,10 days root non-hair cell
1	10952875	10953091	2	1:10952875-10954776	14 days root,7 days whole root
1	10953130	10954165	14	1:10952875-10954776	14 days root,7 days rood hair cell,7 days seedling(Bur-0),7 days seedling(Est-1),7 days whole root,open flowers,7 days seedling(Bay-0),7 days seedling(Col-0),7 days seedling(Tsu-1),7 days whole root_1,seed coat cell(4 DPA),7 days root non-hair cell,up-open flowers,10 days root non-hair cell
1	10954165	10954776	16	1:10952875-10954776	seed coat cell(7 DPA),7 days whole root,open flowers,7 days whole root_1,seed coat cell(4 DPA),7 days root non-hair cell,10 days root non-hair cell,up-open flowers,14 days root,7 days rood hair cell,7 days seedling(Bur-0),7 days seedling(Tsu-1),7 days seedling(Bay-0),7 days seedling(Col-0),14 days seedling,7 days seedling(Est-1)
1	10957477	10958008	14	1:10957477-10959510	seed coat cell(7 DPA),7 days whole root,7 days seedling(Bay-0),7 days seedling(Tsu-1),7 days seedling(Col-0),open flowers,seed coat cell(4 DPA),7 days root non-hair cell,10 days root non-hair cell,up-open flowers,14 days root,7 days rood hair cell,7 days seedling(Bur-0),7 days seedling(Est-1)
1	10958008	10958622	12	1:10957477-10959510	seed coat cell(4 DPA),7 days root non-hair cell,10 days root non-hair cell,up-open flowers,7 days whole root,7 days seedling(Bay-0),7 days seedling(Tsu-1),7 days seedling(Col-0),open flowers,7 days seedling(Bur-0),7 days seedling(Est-1),7 days rood hair cell
1	10958622	10959401	16	1:10957477-10959510	7 days leaf,7 days seedling(Est-1),7 days seedling(Bay-0),7 days seedling(Col-0),7 days seedling(Tsu-1),14 days seedling,7 days rood hair cell,14 days root,7 days seedling(Bur-0),open flowers,7 days whole root,seed coat cell(7 DPA),up-open flowers,10 days root non-hair cell,7 days root non-hair cell,seed coat cell(4 DPA)
1	10959401	10959510	8	1:10957477-10959510	seed coat cell(4 DPA),7 days seedling(Col-0),7 days seedling(Bay-0),7 days seedling(Tsu-1),7 days whole root,seed coat cell(7 DPA),7 days seedling(Est-1),7 days seedling(Bur-0)
1	11112118	11112550	5	1:11112118-11113757	10 days root non-hair cell,7 days root non-hair cell,7 days rood hair cell,7 days whole root,seed coat cell(7 DPA)
1	11112550	11113224	11	1:11112118-11113757	seed coat cell(7 DPA),7 days whole root,7 days seedling(Col-0),open flowers,seed coat cell(4 DPA),7 days root non-hair cell,up-open flowers,10 days root non-hair cell,7 days rood hair cell,7 days seedling(Bur-0),7 days seedling(Est-1)
1	11113224	11113757	12	1:11112118-11113757	seed coat cell(7 DPA),7 days whole root,7 days seedling(Col-0),7 days seedling(Tsu-1),7 days seedling(Bay-0),seed coat cell(4 DPA),7 days root non-hair cell,10 days root non-hair cell,14 days root,7 days rood hair cell,7 days seedling(Bur-0),7 days seedling(Est-1)
1	11717208	11717647	11	1:11717208-11718778	7 days whole root,seed coat cell(7 DPA),7 days whole root_1,open flowers,seed coat cell(4 DPA),14 days seedling,10 days root non-hair cell,7 days root non-hair cell,14 days root,7 days rood hair cell,7 days seedling(Est-1)
1	11717647	11718108	17	1:11717208-11718778	7 days seedling(Est-1),7 days leaf,14 days seedling,7 days seedling(Tsu-1),7 days seedling(Bay-0),7 days seedling(Col-0),7 days seedling(Bur-0),14 days root,7 days rood hair cell,seed coat cell(4 DPA),7 days root non-hair cell,10 days root non-hair cell,up-open flowers,seed coat cell(7 DPA),7 days whole root,open flowers,7 days whole root_1
1	11718108	11718260	6	1:11717208-11718778	7 days whole root,seed coat cell(7 DPA),7 days rood hair cell,seed coat cell(4 DPA),10 days root non-hair cell,7 days root non-hair cell
1	11718260	11718778	9	1:11717208-11718778	seed coat cell(4 DPA),10 days root non-hair cell,14 days seedling,up-open flowers,7 days root non-hair cell,7 days whole root,seed coat cell(7 DPA),open flowers,7 days rood hair cell
1	11823943	11824792	15	1:11823943-11826162	10 days root non-hair cell,14 days seedling,up-open flowers,7 days root non-hair cell,seed coat cell(4 DPA),open flowers,7 days seedling(Col-0),7 days seedling(Tsu-1),7 days seedling(Bay-0),7 days whole root,seed coat cell(7 DPA),7 days seedling(Est-1),7 days seedling(Bur-0),7 days rood hair cell,14 days root
1	11824792	11824821	7	1:11823943-11826162	7 days rood hair cell,7 days seedling(Bay-0),7 days whole root,7 days seedling(Bur-0),7 days root non-hair cell,7 days seedling(Est-1),10 days root non-hair cell
1	11824821	11825693	15	1:11823943-11826162	7 days seedling(Col-0),7 days seedling(Bay-0),open flowers,7 days seedling(Tsu-1),7 days whole root,seed coat cell(7 DPA),14 days seedling,10 days root non-hair cell,up-open flowers,7 days root non-hair cell,seed coat cell(4 DPA),7 days rood hair cell,14 days root,7 days seedling(Est-1),7 days seedling(Bur-0)
1	11825693	11826162	9	1:11823943-11826162	7 days seedling(Bur-0),7 days seedling(Est-1),14 days root,7 days rood hair cell,seed coat cell(4 DPA),7 days root non-hair cell,10 days root non-hair cell,7 days whole root,7 days seedling(Col-0)
1	12961178	12961614	15	1:12961178-12962792	seed coat cell(7 DPA),7 days whole root,open flowers,7 days seedling(Col-0),7 days seedling(Tsu-1),7 days whole root_1,seed coat cell(4 DPA),7 days root non-hair cell,14 days seedling,10 days root non-hair cell,up-open flowers,14 days root,7 days rood hair cell,7 days leaf,7 days seedling(Est-1)
1	12961614	12961835	7	1:12961178-12962792	7 days seedling(Col-0),7 days rood hair cell,open flowers,7 days leaf,7 days whole root,7 days root non-hair cell,10 days root non-hair cell
1	12961870	12962608	7	1:12961178-12962792	7 days rood hair cell,7 days seedling(Col-0),7 days seedling(Tsu-1),7 days whole root,7 days seedling(Est-1),10 days root non-hair cell,7 days root non-hair cell
1	12962608	12962669	4	1:12961178-12962792	7 days rood hair cell,7 days whole root,10 days root non-hair cell,7 days root non-hair cell
1	12962669	12962792	5	1:12961178-12962792	7 days whole root,7 days rood hair cell,up-open flowers,10 days root non-hair cell,7 days root non-hair cell
1	12985820	12986370	16	1:12985820-12987373	14 days seedling,7 days seedling(Tsu-1),7 days seedling(Col-0),7 days seedling(Bay-0),7 days seedling(Est-1),7 days leaf,seed coat cell(4 DPA),10 days root non-hair cell,7 days root non-hair cell,7 days whole root,seed coat cell(7 DPA),7 days whole root_1,open flowers,7 days seedling(Bur-0),14 days root,7 days rood hair cell
1	12986370	12986928	16	1:12985820-12987373	14 days root,7 days rood hair cell,7 days seedling(Bur-0),seed coat cell(7 DPA),7 days whole root,open flowers,7 days whole root_1,seed coat cell(4 DPA),7 days root non-hair cell,up-open flowers,10 days root non-hair cell,7 days seedling(Est-1),7 days seedling(Bay-0),7 days seedling(Col-0),7 days seedling(Tsu-1),14 days seedling
1	12986928	12987373	11	1:12985820-12987373	14 days seedling,10 days root non-hair cell,up-open flowers,seed coat cell(4 DPA),7 days seedling(Bay-0),7 days seedling(Tsu-1),open flowers,7 days seedling(Col-0),7 days seedling(Est-1),7 days seedling(Bur-0),7 days leaf
1	13140210	13141367	16	1:13140210-13142070	7 days rood hair cell,14 days root,7 days seedling(Bur-0),open flowers,7 days whole root_1,7 days whole root,7 days root non-hair cell,up-open flowers,10 days root non-hair cell,seed coat cell(4 DPA),7 days leaf,7 days seedling(Est-1),7 days seedling(Tsu-1),7 days seedling(Col-0),7 days seedling(Bay-0),14 days seedling
1	13141367	13142070	17	1:13140210-13142070	14 days seedling,7 days seedling(Col-0),7 days seedling(Tsu-1),7 days seedling(Bay-0),7 days seedling(Est-1),7 days leaf,10 days root non-hair cell,up-open flowers,7 days root non-hair cell,seed coat cell(4 DPA),7 days whole root_1,open flowers,7 days whole root,seed coat cell(7 DPA),7 days seedling(Bur-0),7 days rood hair cell,14 days root
1	14148915	14149923	12	1:14148915-14150948	7 days rood hair cell,7 days seedling(Est-1),7 days seedling(Bur-0),7 days whole root,7 days seedling(Col-0),7 days seedling(Tsu-1),7 days seedling(Bay-0),open flowers,up-open flowers,14 days seedling,10 days root non-hair cell,7 days root non-hair cell
1	14149923	14150858	11	1:14148915-14150948	7 days seedling(Est-1),7 days seedling(Bur-0),14 days root,7 days rood hair cell,10 days root non-hair cell,7 days root non-hair cell,7 days whole root,7 days seedling(Col-0),7 days seedling(Bay-0),open flowers,7 days seedling(Tsu-1)
1	14150858	14150948	5	1:14148915-14150948	7 days root non-hair cell,7 days seedling(Bur-0),7 days seedling(Est-1),7 days seedling(Tsu-1),7 days seedling(Bay-0)
1	16765539	16766339	17	1:16765539-16767048	14 days seedling,7 days seedling(Col-0),7 days seedling(Tsu-1),7 days seedling(Bay-0),7 days seedling(Est-1),7 days leaf,seed coat cell(4 DPA),10 days root non-hair cell,up-open flowers,7 days root non-hair cell,7 days whole root,seed coat cell(7 DPA),7 days whole root_1,open flowers,7 days seedling(Bur-0),14 days root,7 days rood hair cell
1	16766339	16766516	7	1:16765539-16767048	7 days seedling(Col-0),7 days rood hair cell,14 days root,7 days root non-hair cell,14 days seedling,10 days root non-hair cell,seed coat cell(4 DPA)
1	16766516	16767048	13	1:16765539-16767048	7 days seedling(Col-0),7 days seedling(Bay-0),open flowers,7 days seedling(Tsu-1),14 days seedling,10 days root non-hair cell,up-open flowers,7 days root non-hair cell,seed coat cell(4 DPA),7 days leaf,14 days root,7 days seedling(Est-1),7 days seedling(Bur-0)
1	16836303	16836891	15	1:16836303-16837927	7 days seedling(Tsu-1),7 days seedling(Bay-0),open flowers,7 days seedling(Col-0),7 days whole root_1,seed coat cell(7 DPA),7 days whole root,7 days root non-hair cell,10 days root non-hair cell,14 days seedling,up-open flowers,seed coat cell(4 DPA),7 days leaf,7 days seedling(Bur-0),7 days seedling(Est-1)
1	16836891	16837406	14	1:16836303-16837927	7 days root non-hair cell,10 days root non-hair cell,14 days seedling,up-open flowers,seed coat cell(4 DPA),7 days seedling(Bay-0),7 days seedling(Col-0),open flowers,7 days seedling(Tsu-1),7 days whole root_1,seed coat cell(7 DPA),7 days seedling(Bur-0),7 days seedling(Est-1),7 days leaf
1	16837406	16837927	16	1:16836303-16837927	7 days rood hair cell,14 days root,7 days seedling(Bur-0),open flowers,7 days whole root_1,seed coat cell(7 DPA),7 days whole root,7 days root non-hair cell,up-open flowers,10 days root non-hair cell,seed coat cell(4 DPA),7 days seedling(Est-1),7 days seedling(Col-0),7 days seedling(Bay-0),7 days seedling(Tsu-1),14 days seedling
1	17704194	17704472	9	1:17704194-17706018	7 days root non-hair cell,10 days root non-hair cell,14 days seedling,7 days whole root,open flowers,7 days seedling(Bay-0),7 days seedling(Est-1),14 days root,7 days rood hair cell
1	17704472	17704822	7	1:17704194-17706018	7 days seedling(Est-1),10 days root non-hair cell,7 days root non-hair cell,7 days whole root,open flowers,7 days rood hair cell,7 days seedling(Bay-0)
1	17704822	17705298	6	1:17704194-17706018	7 days root non-hair cell,up-open flowers,10 days root non-hair cell,open flowers,7 days rood hair cell,7 days whole root
1	17705320	17706018	10	1:17704194-17706018	7 days root non-hair cell,up-open flowers,14 days seedling,10 days root non-hair cell,7 days whole root,open flowers,7 days seedling(Tsu-1),7 days seedling(Bay-0),7 days seedling(Est-1),7 days rood hair cell
1	17767065	17767468	4	1:17767065-17768912	seed coat cell(4 DPA),7 days whole root_1,7 days leaf,14 days root
1	17767505	17768073	15	1:17767065-17768912	7 days seedling(Est-1),7 days seedling(Bur-0),14 days root,7 days leaf,seed coat cell(4 DPA),14 days seedling,10 days root non-hair cell,up-open flowers,7 days root non-hair cell,seed coat cell(7 DPA),7 days whole root_1,7 days seedling(Bay-0),7 days seedling(Col-0),7 days seedling(Tsu-1),open flowers
1	17768103	17768631	12	1:17767065-17768912	open flowers,7 days seedling(Col-0),7 days seedling(Tsu-1),7 days seedling(Bay-0),7 days whole root_1,seed coat cell(4 DPA),up-open flowers,14 days seedling,14 days root,7 days leaf,7 days seedling(Bur-0),7 days seedling(Est-1)
1	17768631	17768783	7	1:17767065-17768912	7 days leaf,7 days seedling(Col-0),7 days seedling(Tsu-1),7 days seedling(Bay-0),7 days seedling(Est-1),7 days seedling(Bur-0),seed coat cell(4 DPA)
1	17768826	17768912	2	1:17767065-17768912	7 days seedling(Bay-0),7 days seedling(Est-1)
1	18431030	18431050	8	1:18431030-18433595	seed coat cell(4 DPA),7 days root non-hair cell,7 days seedling(Bay-0),7 days seedling(Col-0),7 days seedling(Tsu-1),7 days seedling(Bur-0),7 days seedling(Est-1),7 days rood hair cell
1	18431050	18431455	17	1:18431030-18433595	7 days whole root_1,open flowers,7 days whole root,seed coat cell(7 DPA),up-open flowers,10 days root non-hair cell,7 days root non-hair cell,seed coat cell(4 DPA),7 days rood hair cell,14 days root,7 days seedling(Bur-0),7 days seedling(Col-0),7 days seedling(Bay-0),7 days seedling(Tsu-1),14 days seedling,7 days leaf,7 days seedling(Est-1)
1	18431455	18431551	7	1:18431030-18433595	7 days seedling(Tsu-1),open flowers,7 days whole root,7 days root non-hair cell,10 days root non-hair cell,7 days seedling(Est-1),seed coat cell(4 DPA)
1	18431551	18431740	3	1:18431030-18433595	7 days seedling(Bay-0),7 days seedling(Est-1),up-open flowers
1	18431740	18432277	13	1:18431030-18433595	7 days whole root,7 days seedling(Bay-0),7 days seedling(Col-0),open flowers,7 days seedling(Tsu-1),seed coat cell(4 DPA),7 days root non-hair cell,14 days seedling,up-open flowers,10 days root non-hair cell,14 days root,7 days seedling(Bur-0),7 days seedling(Est-1)
1	18432277	18432405	8	1:18431030-18433595	7 days seedling(Tsu-1),7 days seedling(Col-0),7 days seedling(Bay-0),7 days whole root,10 days root non-hair cell,14 days root,7 days seedling(Est-1),7 days seedling(Bur-0)
1	18432405	18432843	16	1:18431030-18433595	7 days root non-hair cell,up-open flowers,10 days root non-hair cell,seed coat cell(4 DPA),open flowers,7 days whole root_1,7 days whole root,7 days seedling(Bur-0),7 days rood hair cell,14 days root,14 days seedling,7 days seedling(Col-0),7 days seedling(Bay-0),7 days seedling(Tsu-1),7 days seedling(Est-1),7 days leaf
1	18432843	18433340	17	1:18431030-18433595	7 days seedling(Est-1),7 days leaf,14 days seedling,7 days seedling(Tsu-1),7 days seedling(Bay-0),7 days seedling(Col-0),7 days seedling(Bur-0),7 days rood hair cell,14 days root,7 days root non-hair cell,10 days root non-hair cell,up-open flowers,seed coat cell(4 DPA),open flowers,7 days whole root_1,seed coat cell(7 DPA),7 days whole root
1	18433340	18433400	6	1:18431030-18433595	7 days whole root_1,7 days seedling(Col-0),7 days seedling(Bay-0),14 days root,7 days seedling(Est-1),7 days seedling(Bur-0)
1	18433400	18433595	6	1:18431030-18433595	7 days seedling(Est-1),open flowers,7 days seedling(Col-0),7 days seedling(Bay-0),7 days whole root_1,14 days root
1	19693935	19694547	14	1:19693935-19696162	seed coat cell(4 DPA),7 days root non-hair cell,10 days root non-hair cell,up-open flowers,seed coat cell(7 DPA),7 days whole root,open flowers,7 days seedling(Col-0),7 days seedling(Bay-0),7 days seedling(Tsu-1),7 days seedling(Bur-0),7 days seedling(Est-1),14 days root,7 days rood hair cell
1	19694547	19694826	9	1:19693935-19696162	7 days rood hair cell,7 days seedling(Bur-0),7 days seedling(Est-1),seed coat cell(7 DPA),7 days whole root,open flowers,seed coat cell(4 DPA),7 days root non-hair cell,10 days root non-hair cell
1	19694826	19694843	3	1:19693935-19696162	7 days whole root,seed coat cell(7 DPA),up-open flowers
1	19694843	19695023	13	1:19693935-19696162	14 days root,7 days rood hair cell,7 days seedling(Bur-0),7 days seedling(Est-1),seed coat cell(7 DPA),7 days whole root,7 days seedling(Tsu-1),7 days seedling(Bay-0),open flowers,seed coat cell(4 DPA),7 days root non-hair cell,up-open flowers,10 days root non-hair cell
1	19695023	19695518	13	1:19693935-19696162	up-open flowers,10 days root non-hair cell,7 days root non-hair cell,seed coat cell(4 DPA),7 days seedling(Bay-0),7 days seedling(Tsu-1),open flowers,7 days whole root,seed coat cell(7 DPA),7 days seedling(Est-1),7 days seedling(Bur-0),7 days rood hair cell,14 days root
1	19695518	19695608	4	1:19693935-19696162	7 days rood hair cell,open flowers,7 days whole root,seed coat cell(4 DPA)
1	19695608	19695730	4	1:19693935-19696162	7 days whole root,seed coat cell(7 DPA),7 days rood hair cell,seed coat cell(4 DPA)
1	19695730	19695772	7	1:19693935-19696162	open flowers,7 days whole root,seed coat cell(7 DPA),14 days root,7 days seedling(Est-1),7 days root non-hair cell,seed coat cell(4 DPA)
1	19695772	19696162	12	1:19693935-19696162	7 days seedling(Est-1),7 days seedling(Bur-0),7 days rood hair cell,14 days root,10 days root non-hair cell,up-open flowers,7 days root non-hair cell,seed coat cell(4 DPA),7 days seedling(Bay-0),open flowers,7 days seedling(Tsu-1),7 days whole root
1	19769962	19770381	3	1:19769962-19771498	seed coat cell(4 DPA),up-open flowers,seed coat cell(7 DPA)
1	19770381	19770467	7	1:19769962-19771498	up-open flowers,10 days root non-hair cell,7 days seedling(Est-1),seed coat cell(4 DPA),7 days seedling(Tsu-1),7 days seedling(Bay-0),7 days whole root
1	19770467	19770981	15	1:19769962-19771498	7 days rood hair cell,14 days root,7 days seedling(Est-1),7 days seedling(Bur-0),7 days seedling(Col-0),7 days seedling(Bay-0),7 days seedling(Tsu-1),open flowers,7 days whole root,seed coat cell(7 DPA),14 days seedling,up-open flowers,10 days root non-hair cell,7 days root non-hair cell,seed coat cell(4 DPA)
1	19770981	19771125	10	1:19769962-19771498	7 days seedling(Tsu-1),7 days seedling(Bay-0),7 days whole root,seed coat cell(7 DPA),10 days root non-hair cell,7 days root non-hair cell,seed coat cell(4 DPA),7 days rood hair cell,7 days seedling(Est-1),7 days seedling(Bur-0)
1	19771125	19771498	15	1:19769962-19771498	7 days seedling(Bur-0),7 days seedling(Est-1),14 days root,7 days rood hair cell,seed coat cell(4 DPA),7 days root non-hair cell,14 days seedling,10 days root non-hair cell,up-open flowers,seed coat cell(7 DPA),7 days whole root,open flowers,7 days seedling(Bay-0),7 days seedling(Col-0),7 days seedling(Tsu-1)
1	20208430	20208943	6	1:20208430-20210273	7 days whole root,7 days rood hair cell,7 days seedling(Col-0),7 days seedling(Est-1),10 days root non-hair cell,7 days root non-hair cell
1	20208950	20209746	17	1:20208430-20210273	7 days seedling(Bur-0),7 days rood hair cell,14 days root,7 days root non-hair cell,10 days root non-hair cell,up-open flowers,seed coat cell(4 DPA),open flowers,7 days whole root_1,seed coat cell(7 DPA),7 days whole root,7 days seedling(Est-1),7 days leaf,14 days seedling,7 days seedling(Col-0),7 days seedling(Tsu-1),7 days seedling(Bay-0)
1	20209746	20210273	17	1:20208430-20210273	14 days root,7 days rood hair cell,7 days seedling(Bur-0),7 days whole root,seed coat cell(7 DPA),7 days whole root_1,open flowers,seed coat cell(4 DPA),10 days root non-hair cell,up-open flowers,7 days root non-hair cell,7 days leaf,7 days seedling(Est-1),7 days seedling(Bay-0),7 days seedling(Tsu-1),7 days seedling(Col-0),14 days seedling
1	20521409	20521682	4	1:20521409-20523468	open flowers,7 days whole root,seed coat cell(7 DPA),seed coat cell(4 DPA)
1	20521682	20522129	13	1:20521409-20523468	7 days seedling(Tsu-1),7 days seedling(Col-0),7 days seedling(Bay-0),open flowers,seed coat cell(7 DPA),7 days whole root,7 days root non-hair cell,10 days root non-hair cell,seed coat cell(4 DPA),7 days rood hair cell,14 days root,7 days seedling(Bur-0),7 days seedling(Est-1)
1	20522129	20522872	12	1:20521409-20523468	7 days rood hair cell,7 days seedling(Bur-0),7 days seedling(Est-1),seed coat cell(7 DPA),7 days whole root,7 days seedling(Tsu-1),7 days seedling(Col-0),7 days seedling(Bay-0),open flowers,seed coat cell(4 DPA),7 days root non-hair cell,10 days root non-hair cell
1	20522872	20523178	9	1:20521409-20523468	7 days seedling(Tsu-1),7 days seedling(Bay-0),7 days whole root,7 days root non-hair cell,10 days root non-hair cell,7 days rood hair cell,14 days root,7 days seedling(Bur-0),7 days seedling(Est-1)
1	20523178	20523468	16	1:20521409-20523468	seed coat cell(4 DPA),10 days root non-hair cell,up-open flowers,7 days root non-hair cell,7 days whole root,seed coat cell(7 DPA),7 days whole root_1,open flowers,7 days seedling(Bur-0),14 days root,7 days rood hair cell,14 days seedling,7 days seedling(Bay-0),7 days seedling(Col-0),7 days seedling(Tsu-1),7 days seedling(Est-1)
1	21677266	21677611	6	1:21677266-21679342	7 days whole root,7 days rood hair cell,7 days seedling(Tsu-1),seed coat cell(4 DPA),7 days seedling(Est-1),7 days seedling(Bur-0)
1	21677611	21678365	17	1:21677266-21679342	7 days leaf,7 days seedling(Est-1),7 days seedling(Col-0),7 days seedling(Bay-0),7 days seedling(Tsu-1),14 days seedling,14 days root,7 days rood hair cell,7 days seedling(Bur-0),seed coat cell(7 DPA),7 days whole root,open flowers,7 days whole root_1,seed coat cell(4 DPA),7 days root non-hair cell,10 days root non-hair cell,up-open flowers
1	21678365	21678634	3	1:21677266-21679342	7 days seedling(Tsu-1),seed coat cell(4 DPA),7 days seedling(Est-1)
1	21678634	21678689	2	1:21677266-21679342	seed coat cell(4 DPA),up-open flowers
1	21678689	21678923	2	1:21677266-21679342	up-open flowers,seed coat cell(4 DPA)
1	21678923	21679342	9	1:21677266-21679342	seed coat cell(7 DPA),7 days seedling(Tsu-1),7 days seedling(Col-0),open flowers,7 days seedling(Bay-0),seed coat cell(4 DPA),up-open flowers,7 days seedling(Bur-0),7 days seedling(Est-1)
1	22183118	22183354	3	1:22183118-22186365	7 days seedling(Tsu-1),7 days seedling(Est-1),7 days seedling(Bur-0)
1	22183354	22184049	9	1:22183118-22186365	7 days seedling(Est-1),7 days seedling(Bur-0),7 days rood hair cell,10 days root non-hair cell,7 days root non-hair cell,7 days seedling(Bay-0),7 days seedling(Col-0),7 days seedling(Tsu-1),7 days whole root
1	22184049	22184285	6	1:22183118-22186365	7 days seedling(Bur-0),7 days seedling(Est-1),10 days root non-hair cell,7 days seedling(Bay-0),7 days rood hair cell,7 days whole root
1	22184285	22184341	3	1:22183118-22186365	7 days whole root,7 days seedling(Bay-0),7 days seedling(Est-1)
1	22184341	22184370	3	1:22183118-22186365	7 days seedling(Est-1),7 days seedling(Bay-0),7 days whole root
1	22184370	22185098	17	1:22183118-22186365	7 days seedling(Est-1),7 days leaf,14 days seedling,7 days seedling(Bay-0),7 days seedling(Tsu-1),7 days seedling(Col-0),7 days seedling(Bur-0),7 days rood hair cell,14 days root,10 days root non-hair cell,up-open flowers,7 days root non-hair cell,seed coat cell(4 DPA),7 days whole root_1,open flowers,7 days whole root,seed coat cell(7 DPA)
1	22185098	22185189	11	1:22183118-22186365	7 days seedling(Bay-0),7 days seedling(Tsu-1),7 days seedling(Col-0),7 days whole root,10 days root non-hair cell,7 days root non-hair cell,seed coat cell(4 DPA),7 days rood hair cell,14 days root,7 days seedling(Est-1),7 days seedling(Bur-0)
1	22185189	22185554	15	1:22183118-22186365	7 days seedling(Est-1),7 days seedling(Bur-0),7 days rood hair cell,14 days root,14 days seedling,up-open flowers,10 days root non-hair cell,7 days root non-hair cell,seed coat cell(4 DPA),7 days seedling(Col-0),open flowers,7 days seedling(Bay-0),7 days seedling(Tsu-1),7 days whole root,seed coat cell(7 DPA)
1	22185554	22186365	16	1:22183118-22186365	open flowers,seed coat cell(7 DPA),7 days whole root,7 days root non-hair cell,up-open flowers,10 days root non-hair cell,seed coat cell(4 DPA),7 days rood hair cell,14 days root,7 days seedling(Bur-0),7 days seedling(Bay-0),7 days seedling(Col-0),7 days seedling(Tsu-1),14 days seedling,7 days leaf,7 days seedling(Est-1)
1	22320638	22321428	8	1:22320638-22322414	7 days seedling(Bur-0),7 days seedling(Est-1),up-open flowers,seed coat cell(4 DPA),7 days seedling(Col-0),7 days seedling(Bay-0),7 days seedling(Tsu-1),seed coat cell(7 DPA)
1	22321428	22322070	12	1:22320638-22322414	14 days root,7 days leaf,7 days seedling(Est-1),7 days seedling(Bur-0),seed coat cell(7 DPA),7 days seedling(Tsu-1),7 days seedling(Col-0),open flowers,7 days seedling(Bay-0),seed coat cell(4 DPA),14 days seedling,up-open flowers
1	22322070	22322242	3	1:22320638-22322414	7 days seedling(Bur-0),7 days seedling(Bay-0),7 days seedling(Tsu-1)
1	22322253	22322414	1	1:22320638-22322414	up-open flowers
1	22816167	22816866	17	1:22816167-22818196	14 days seedling,7 days seedling(Bay-0),7 days seedling(Col-0),7 days seedling(Tsu-1),7 days seedling(Est-1),7 days leaf,seed coat cell(4 DPA),up-open flowers,10 days root non-hair cell,7 days root non-hair cell,7 days whole root,seed coat cell(7 DPA),7 days whole root_1,open flowers,7 days seedling(Bur-0),14 days root,7 days rood hair cell
1	22816866	22816983	10	1:22816167-22818196	14 days root,7 days rood hair cell,7 days seedling(Bur-0),7 days seedling(Est-1),7 days whole root,7 days seedling(Bay-0),7 days seedling(Col-0),open flowers,7 days seedling(Tsu-1),10 days root non-hair cell
1	22816983	22817592	14	1:22816167-22818196	seed coat cell(4 DPA),7 days root non-hair cell,14 days seedling,up-open flowers,10 days root non-hair cell,7 days whole root,7 days seedling(Col-0),open flowers,7 days seedling(Tsu-1),7 days seedling(Bay-0),7 days seedling(Bur-0),7 days seedling(Est-1),14 days root,7 days rood hair cell
1	22817592	22818196	11	1:22816167-22818196	7 days seedling(Tsu-1),7 days seedling(Bay-0),seed coat cell(7 DPA),7 days whole root,7 days root non-hair cell,10 days root non-hair cell,up-open flowers,seed coat cell(4 DPA),7 days rood hair cell,7 days seedling(Bur-0),7 days seedling(Est-1)
1	22832622	22833509	12	1:22832622-22834442	14 days root,7 days rood hair cell,7 days seedling(Bur-0),7 days seedling(Est-1),seed coat cell(7 DPA),7 days whole root,7 days seedling(Col-0),7 days seedling(Bay-0),7 days seedling(Tsu-1),seed coat cell(4 DPA),7 days root non-hair cell,10 days root non-hair cell
1	22833557	22834442	10	1:22832622-22834442	7 days rood hair cell,7 days seedling(Est-1),7 days seedling(Bur-0),7 days whole root,seed coat cell(7 DPA),7 days seedling(Tsu-1),7 days seedling(Col-0),7 days seedling(Bay-0),10 days root non-hair cell,7 days root non-hair cell
1	22843182	22843763	15	1:22843182-22844940	7 days root non-hair cell,10 days root non-hair cell,14 days seedling,up-open flowers,seed coat cell(4 DPA),7 days seedling(Col-0),7 days seedling(Tsu-1),7 days seedling(Bay-0),open flowers,seed coat cell(7 DPA),7 days whole root,7 days seedling(Bur-0),7 days seedling(Est-1),7 days rood hair cell,14 days root
1	22843763	22844313	11	1:22843182-22844940	7 days seedling(Est-1),7 days seedling(Bur-0),14 days root,7 days rood hair cell,seed coat cell(4 DPA),10 days root non-hair cell,7 days root non-hair cell,7 days whole root,seed coat cell(7 DPA),7 days seedling(Col-0),7 days seedling(Bay-0)
1	22844313	22844940	10	1:22843182-22844940	10 days root non-hair cell,7 days root non-hair cell,seed coat cell(4 DPA),7 days seedling(Bay-0),7 days seedling(Col-0),7 days whole root,7 days seedling(Est-1),7 days seedling(Bur-0),7 days rood hair cell,14 days root
1	22874499	22875063	9	1:22874499-22876414	7 days seedling(Bur-0),7 days seedling(Est-1),up-open flowers,seed coat cell(4 DPA),open flowers,7 days seedling(Col-0),7 days seedling(Tsu-1),7 days seedling(Bay-0),seed coat cell(7 DPA)
1	22875063	22875433	10	1:22874499-22876414	14 days root,7 days seedling(Est-1),7 days seedling(Bur-0),open flowers,7 days seedling(Bay-0),7 days seedling(Tsu-1),7 days whole root,up-open flowers,7 days root non-hair cell,seed coat cell(4 DPA)
1	22875433	22876414	15	1:22874499-22876414	7 days seedling(Bur-0),7 days seedling(Est-1),14 days root,7 days rood hair cell,seed coat cell(4 DPA),7 days root non-hair cell,10 days root non-hair cell,14 days seedling,up-open flowers,seed coat cell(7 DPA),7 days whole root,7 days seedling(Bay-0),7 days seedling(Tsu-1),7 days seedling(Col-0),open flowers
1	22879679	22880131	10	1:22879679-22881517	7 days seedling(Est-1),7 days seedling(Bur-0),7 days seedling(Col-0),7 days seedling(Bay-0),7 days seedling(Tsu-1),open flowers,seed coat cell(7 DPA),14 days seedling,up-open flowers,seed coat cell(4 DPA)
1	22880154	22881517	14	1:22879679-22881517	14 days root,7 days rood hair cell,7 days seedling(Bur-0),7 days seedling(Est-1),seed coat cell(7 DPA),7 days whole root,7 days seedling(Col-0),open flowers,7 days seedling(Bay-0),7 days seedling(Tsu-1),seed coat cell(4 DPA),7 days root non-hair cell,10 days root non-hair cell,up-open flowers
1	22978544	22978817	7	1:22978544-22980125	7 days seedling(Col-0),7 days seedling(Bay-0),7 days whole root,7 days seedling(Est-1),10 days root non-hair cell,7 days seedling(Bur-0),7 days root non-hair cell
1	22978817	22979646	14	1:22978544-22980125	7 days whole root,7 days seedling(Tsu-1),7 days seedling(Bay-0),7 days seedling(Col-0),open flowers,seed coat cell(4 DPA),14 days seedling,10 days root non-hair cell,up-open flowers,7 days root non-hair cell,14 days root,7 days rood hair cell,7 days seedling(Est-1),7 days seedling(Bur-0)
1	22979646	22979722	3	1:22978544-22980125	7 days seedling(Bur-0),7 days seedling(Est-1),7 days seedling(Col-0)
1	22979722	22979816	8	1:22978544-22980125	7 days seedling(Bur-0),7 days seedling(Est-1),14 days root,14 days seedling,7 days whole root,7 days seedling(Col-0),7 days seedling(Bay-0),7 days seedling(Tsu-1)
1	22979816	22980125	13	1:22978544-22980125	14 days root,7 days leaf,7 days seedling(Bur-0),7 days seedling(Est-1),7 days whole root,7 days seedling(Bay-0),7 days seedling(Tsu-1),7 days seedling(Col-0),open flowers,seed coat cell(4 DPA),14 days seedling,up-open flowers,10 days root non-hair cell
1	23125682	23126251	16	1:23125682-23127830	7 days seedling(Est-1),7 days seedling(Col-0),7 days seedling(Bay-0),7 days seedling(Tsu-1),14 days seedling,14 days root,7 days rood hair cell,7 days seedling(Bur-0),7 days whole root,seed coat cell(7 DPA),7 days whole root_1,open flowers,seed coat cell(4 DPA),10 days root non-hair cell,up-open flowers,7 days root non-hair cell
1	23126251	23126384	7	1:23125682-23127830	7 days rood hair cell,7 days seedling(Bay-0),7 days seedling(Tsu-1),7 days whole root,seed coat cell(7 DPA),7 days root non-hair cell,seed coat cell(4 DPA)
1	23126419	23126962	17	1:23125682-23127830	7 days seedling(Bur-0),7 days rood hair cell,14 days root,7 days root non-hair cell,10 days root non-hair cell,up-open flowers,seed coat cell(4 DPA),open flowers,7 days whole root_1,seed coat cell(7 DPA),7 days whole root,7 days seedling(Est-1),7 days leaf,14 days seedling,7 days seedling(Bay-0),7 days seedling(Col-0),7 days seedling(Tsu-1)
1	23126962	23127830	10	1:23125682-23127830	7 days seedling(Est-1),7 days seedling(Bur-0),7 days whole root,seed coat cell(7 DPA),7 days seedling(Bay-0),7 days seedling(Col-0),7 days seedling(Tsu-1),open flowers,seed coat cell(4 DPA),up-open flowers
1	23195722	23196523	14	1:23195722-23197491	7 days rood hair cell,14 days root,7 days seedling(Bur-0),7 days seedling(Est-1),7 days seedling(Col-0),7 days seedling(Bay-0),7 days seedling(Tsu-1),7 days whole root_1,seed coat cell(7 DPA),7 days whole root,7 days root non-hair cell,10 days root non-hair cell,14 days seedling,seed coat cell(4 DPA)
1	23196523	23197216	15	1:23195722-23197491	10 days root non-hair cell,14 days seedling,up-open flowers,7 days root non-hair cell,seed coat cell(4 DPA),open flowers,7 days seedling(Col-0),7 days seedling(Bay-0),7 days seedling(Tsu-1),7 days whole root,seed coat cell(7 DPA),7 days seedling(Est-1),7 days seedling(Bur-0),7 days rood hair cell,14 days root
1	23197216	23197491	10	1:23195722-23197491	7 days rood hair cell,14 days root,7 days seedling(Bur-0),7 days seedling(Est-1),7 days seedling(Tsu-1),7 days seedling(Col-0),7 days seedling(Bay-0),7 days whole root,7 days root non-hair cell,10 days root non-hair cell
1	23396208	23396851	16	1:23396208-23398040	seed coat cell(4 DPA),up-open flowers,10 days root non-hair cell,7 days root non-hair cell,7 days whole root,seed coat cell(7 DPA),7 days whole root_1,open flowers,7 days seedling(Bur-0),14 days root,7 days rood hair cell,14 days seedling,7 days seedling(Col-0),7 days seedling(Bay-0),7 days seedling(Tsu-1),7 days seedling(Est-1)
1	23396851	23397249	14	1:23396208-23398040	14 days root,7 days seedling(Bur-0),7 days seedling(Est-1),7 days seedling(Col-0),7 days seedling(Bay-0),open flowers,7 days seedling(Tsu-1),seed coat cell(7 DPA),7 days whole root,7 days root non-hair cell,up-open flowers,14 days seedling,10 days root non-hair cell,seed coat cell(4 DPA)
1	23397249	23397725	16	1:23396208-23398040	14 days root,7 days rood hair cell,7 days seedling(Bur-0),seed coat cell(7 DPA),7 days whole root,open flowers,seed coat cell(4 DPA),7 days root non-hair cell,10 days root non-hair cell,up-open flowers,7 days leaf,7 days seedling(Est-1),7 days seedling(Bay-0),7 days seedling(Col-0),7 days seedling(Tsu-1),14 days seedling
1	23397725	23398040	11	1:23396208-23398040	7 days seedling(Bur-0),7 days seedling(Est-1),14 days root,seed coat cell(4 DPA),14 days seedling,seed coat cell(7 DPA),7 days whole root,7 days seedling(Tsu-1),7 days seedling(Col-0),7 days seedling(Bay-0),open flowers
1	23519902	23520273	11	1:23519902-23521573	7 days seedling(Est-1),7 days seedling(Bur-0),7 days rood hair cell,seed coat cell(4 DPA),10 days root non-hair cell,7 days root non-hair cell,7 days whole root,seed coat cell(7 DPA),open flowers,7 days seedling(Col-0),7 days seedling(Bay-0)
1	23520273	23520772	15	1:23519902-23521573	seed coat cell(7 DPA),7 days whole root,7 days seedling(Col-0),7 days seedling(Bay-0),7 days seedling(Tsu-1),open flowers,seed coat cell(4 DPA),7 days root non-hair cell,up-open flowers,14 days seedling,10 days root non-hair cell,14 days root,7 days rood hair cell,7 days seedling(Bur-0),7 days seedling(Est-1)
1	23520772	23520822	8	1:23519902-23521573	7 days seedling(Bay-0),7 days seedling(Tsu-1),7 days seedling(Col-0),7 days whole root,10 days root non-hair cell,seed coat cell(4 DPA),7 days seedling(Est-1),7 days seedling(Bur-0)
1	23520822	23521187	16	1:23519902-23521573	seed coat cell(4 DPA),7 days root non-hair cell,10 days root non-hair cell,up-open flowers,seed coat cell(7 DPA),7 days whole root,open flowers,7 days seedling(Bur-0),14 days root,7 days rood hair cell,14 days seedling,7 days seedling(Tsu-1),7 days seedling(Col-0),7 days seedling(Bay-0),7 days seedling(Est-1),7 days leaf
1	23521187	23521573	15	1:23519902-23521573	7 days root non-hair cell,14 days seedling,up-open flowers,10 days root non-hair cell,seed coat cell(4 DPA),7 days seedling(Bay-0),7 days seedling(Col-0),7 days seedling(Tsu-1),open flowers,seed coat cell(7 DPA),7 days whole root,7 days seedling(Bur-0),7 days seedling(Est-1),7 days rood hair cell,14 days root
1	23596471	23596687	6	1:23596471-23598496	14 days root,7 days seedling(Bay-0),open flowers,7 days seedling(Tsu-1),seed coat cell(4 DPA),up-open flowers
1	23596687	23596726	3	1:23596471-23598496	seed coat cell(4 DPA),seed coat cell(7 DPA),14 days root
1	23596726	23597113	4	1:23596471-23598496	seed coat cell(4 DPA),up-open flowers,seed coat cell(7 DPA),14 days root
1	23597113	23598225	12	1:23596471-23598496	seed coat cell(4 DPA),14 days seedling,up-open flowers,seed coat cell(7 DPA),7 days seedling(Col-0),7 days seedling(Bay-0),7 days seedling(Tsu-1),open flowers,7 days seedling(Est-1),7 days seedling(Bur-0),14 days root,7 days leaf
1	23598225	23598496	2	1:23596471-23598496	seed coat cell(4 DPA),seed coat cell(7 DPA)
1	23611409	23611785	15	1:23611409-23613215	7 days whole root,seed coat cell(7 DPA),7 days seedling(Tsu-1),7 days seedling(Col-0),open flowers,7 days seedling(Bay-0),seed coat cell(4 DPA),14 days seedling,up-open flowers,10 days root non-hair cell,7 days root non-hair cell,14 days root,7 days rood hair cell,7 days seedling(Est-1),7 days seedling(Bur-0)
1	23611785	23612433	15	1:23611409-23613215	7 days seedling(Est-1),7 days seedling(Bur-0),14 days root,7 days rood hair cell,seed coat cell(4 DPA),10 days root non-hair cell,14 days seedling,up-open flowers,7 days root non-hair cell,7 days whole root,seed coat cell(7 DPA),7 days seedling(Col-0),7 days seedling(Tsu-1),7 days seedling(Bay-0),open flowers
1	23612433	23612514	5	1:23611409-23613215	seed coat cell(4 DPA),10 days root non-hair cell,7 days root non-hair cell,7 days whole root,7 days rood hair cell
1	23612514	23612582	3	1:23611409-23613215	seed coat cell(4 DPA),10 days root non-hair cell,7 days whole root
1	23612582	23612780	3	1:23611409-23613215	seed coat cell(4 DPA),10 days root non-hair cell,7 days seedling(Est-1)
1	23612780	23613215	16	1:23611409-23613215	7 days leaf,7 days seedling(Est-1),7 days seedling(Tsu-1),7 days seedling(Bay-0),7 days seedling(Col-0),14 days seedling,7 days rood hair cell,14 days root,7 days seedling(Bur-0),open flowers,7 days whole root,seed coat cell(7 DPA),up-open flowers,10 days root non-hair cell,7 days root non-hair cell,seed coat cell(4 DPA)
1	23771144	23772671	14	1:23771144-23772671	seed coat cell(4 DPA),7 days root non-hair cell,up-open flowers,10 days root non-hair cell,seed coat cell(7 DPA),7 days whole root,7 days seedling(Col-0),7 days seedling(Bay-0),7 days seedling(Tsu-1),7 days whole root_1,7 days seedling(Bur-0),7 days seedling(Est-1),14 days root,7 days rood hair cell
1	23896377	23896432	1	1:23896377-23899525	7 days whole root
1	23896442	23897576	13	1:23896377-23899525	7 days seedling(Bur-0),7 days seedling(Est-1),14 days root,7 days rood hair cell,seed coat cell(4 DPA),7 days root non-hair cell,14 days seedling,10 days root non-hair cell,seed coat cell(7 DPA),7 days whole root,7 days seedling(Col-0),7 days seedling(Tsu-1),7 days seedling(Bay-0)
1	23897576	23897648	3	1:23896377-23899525	7 days seedling(Tsu-1),7 days rood hair cell,7 days root non-hair cell
1	23897648	23897712	3	1:23896377-23899525	7 days seedling(Tsu-1),7 days root non-hair cell,7 days seedling(Est-1)
1	23897712	23897790	3	1:23896377-23899525	7 days root non-hair cell,7 days whole root,7 days rood hair cell
1	23897790	23898520	15	1:23896377-23899525	7 days rood hair cell,14 days root,7 days seedling(Bur-0),7 days seedling(Est-1),7 days seedling(Col-0),7 days seedling(Bay-0),7 days seedling(Tsu-1),open flowers,seed coat cell(7 DPA),7 days whole root,7 days root non-hair cell,10 days root non-hair cell,14 days seedling,up-open flowers,seed coat cell(4 DPA)
1	23898520	23898704	9	1:23896377-23899525	7 days seedling(Bur-0),7 days seedling(Est-1),7 days rood hair cell,7 days root non-hair cell,10 days root non-hair cell,7 days whole root,7 days seedling(Bay-0),7 days seedling(Tsu-1),7 days seedling(Col-0)
1	23898704	23899525	14	1:23896377-23899525	7 days seedling(Bur-0),7 days seedling(Est-1),14 days root,7 days rood hair cell,seed coat cell(4 DPA),7 days root non-hair cell,10 days root non-hair cell,14 days seedling,seed coat cell(7 DPA),7 days whole root,7 days seedling(Bay-0),7 days seedling(Col-0),7 days seedling(Tsu-1),open flowers
1	23991295	23992024	13	1:23991295-23992823	7 days whole root,7 days seedling(Tsu-1),7 days seedling(Col-0),7 days seedling(Bay-0),seed coat cell(4 DPA),7 days root non-hair cell,14 days seedling,10 days root non-hair cell,14 days root,7 days rood hair cell,7 days leaf,7 days seedling(Bur-0),7 days seedling(Est-1)
1	23992059	23992452	6	1:23991295-23992823	7 days root non-hair cell,10 days root non-hair cell,7 days seedling(Bay-0),7 days rood hair cell,14 days root,7 days whole root
1	23992452	23992823	6	1:23991295-23992823	7 days seedling(Col-0),7 days whole root,14 days root,10 days root non-hair cell,7 days root non-hair cell,seed coat cell(4 DPA)
1	24386333	24386847	15	1:24386333-24388912	seed coat cell(4 DPA),7 days root non-hair cell,10 days root non-hair cell,14 days seedling,seed coat cell(7 DPA),7 days whole root,7 days seedling(Tsu-1),7 days seedling(Col-0),7 days seedling(Bay-0),open flowers,7 days whole root_1,7 days seedling(Bur-0),7 days seedling(Est-1),14 days root,7 days rood hair cell
1	24386847	24386912	5	1:24386333-24388912	7 days seedling(Bur-0),7 days seedling(Est-1),7 days rood hair cell,7 days seedling(Tsu-1),7 days whole root
1	24386912	24387018	4	1:24386333-24388912	7 days whole root,7 days rood hair cell,7 days seedling(Bur-0),7 days seedling(Est-1)
1	24387018	24387759	17	1:24386333-24388912	14 days root,7 days rood hair cell,7 days seedling(Bur-0),seed coat cell(7 DPA),7 days whole root,open flowers,7 days whole root_1,seed coat cell(4 DPA),7 days root non-hair cell,10 days root non-hair cell,up-open flowers,7 days leaf,7 days seedling(Est-1),7 days seedling(Col-0),7 days seedling(Tsu-1),7 days seedling(Bay-0),14 days seedling
1	24387759	24387980	13	1:24386333-24388912	seed coat cell(4 DPA),14 days seedling,10 days root non-hair cell,7 days root non-hair cell,7 days whole root,7 days whole root_1,7 days seedling(Col-0),7 days seedling(Bay-0),7 days seedling(Tsu-1),7 days seedling(Est-1),7 days seedling(Bur-0),14 days root,7 days rood hair cell
1	24387980	24388097	6	1:24386333-24388912	7 days whole root,7 days rood hair cell,7 days seedling(Tsu-1),7 days seedling(Est-1),7 days seedling(Bur-0),7 days root non-hair cell
1	24388097	24388150	9	1:24386333-24388912	7 days seedling(Bur-0),7 days seedling(Est-1),seed coat cell(4 DPA),7 days seedling(Col-0),7 days seedling(Bay-0),open flowers,7 days seedling(Tsu-1),seed coat cell(7 DPA),7 days whole root
1	24388150	24388421	14	1:24386333-24388912	7 days seedling(Est-1),7 days seedling(Bur-0),7 days leaf,seed coat cell(4 DPA),14 days seedling,up-open flowers,10 days root non-hair cell,7 days root non-hair cell,7 days whole root,seed coat cell(7 DPA),7 days seedling(Bay-0),7 days seedling(Col-0),7 days seedling(Tsu-1),open flowers
1	24388421	24388912	17	1:24386333-24388912	7 days seedling(Est-1),7 days leaf,14 days seedling,7 days seedling(Tsu-1),7 days seedling(Col-0),7 days seedling(Bay-0),7 days seedling(Bur-0),7 days rood hair cell,14 days root,7 days root non-hair cell,10 days root non-hair cell,up-open flowers,seed coat cell(4 DPA),open flowers,7 days whole root_1,seed coat cell(7 DPA),7 days whole root
1	24487623	24488197	16	1:24487623-24489245	seed coat cell(4 DPA),10 days root non-hair cell,up-open flowers,7 days root non-hair cell,7 days whole root,seed coat cell(7 DPA),open flowers,7 days seedling(Bur-0),14 days root,7 days rood hair cell,14 days seedling,7 days seedling(Col-0),7 days seedling(Bay-0),7 days seedling(Tsu-1),7 days seedling(Est-1),7 days leaf
1	24488197	24488230	4	1:24487623-24489245	7 days rood hair cell,7 days seedling(Tsu-1),7 days seedling(Bay-0),7 days whole root
1	24488230	24488382	6	1:24487623-24489245	7 days root non-hair cell,10 days root non-hair cell,7 days seedling(Est-1),7 days seedling(Bay-0),7 days seedling(Tsu-1),7 days whole root
1	24488382	24489245	13	1:24487623-24489245	7 days rood hair cell,14 days root,7 days seedling(Bur-0),7 days seedling(Est-1),7 days seedling(Col-0),7 days seedling(Bay-0),open flowers,7 days seedling(Tsu-1),seed coat cell(7 DPA),7 days whole root,7 days root non-hair cell,10 days root non-hair cell,up-open flowers
1	24661321	24662033	11	1:24661321-24663213	7 days rood hair cell,14 days root,7 days seedling(Bur-0),7 days seedling(Est-1),7 days seedling(Bay-0),7 days seedling(Col-0),7 days seedling(Tsu-1),7 days whole root,7 days root non-hair cell,10 days root non-hair cell,14 days seedling
1	24662033	24662494	12	1:24661321-24663213	7 days root non-hair cell,10 days root non-hair cell,14 days seedling,up-open flowers,7 days whole root,7 days seedling(Tsu-1),7 days seedling(Col-0),7 days seedling(Bay-0),7 days seedling(Bur-0),7 days seedling(Est-1),14 days root,7 days rood hair cell
1	24662494	24663150	13	1:24661321-24663213	7 days whole root,seed coat cell(7 DPA),open flowers,7 days seedling(Tsu-1),7 days seedling(Bay-0),seed coat cell(4 DPA),10 days root non-hair cell,up-open flowers,7 days root non-hair cell,14 days root,7 days rood hair cell,7 days seedling(Est-1),7 days seedling(Bur-0)
1	24663150	24663213	2	1:24661321-24663213	7 days whole root,10 days root non-hair cell
1	25030397	25030623	5	1:25030397-25032323	7 days root non-hair cell,7 days seedling(Bur-0),7 days seedling(Est-1),7 days seedling(Tsu-1),7 days seedling(Bay-0)
1	25030623	25030786	6	1:25030397-25032323	10 days root non-hair cell,7 days seedling(Est-1),7 days seedling(Bur-0),7 days seedling(Col-0),7 days seedling(Tsu-1),7 days seedling(Bay-0)
1	25030786	25031595	14	1:25030397-25032323	14 days root,7 days rood hair cell,7 days seedling(Bur-0),7 days seedling(Est-1),seed coat cell(7 DPA),7 days whole root,7 days seedling(Tsu-1),7 days seedling(Col-0),open flowers,7 days seedling(Bay-0),seed coat cell(4 DPA),7 days root non-hair cell,10 days root non-hair cell,up-open flowers
1	25031595	25031712	7	1:25030397-25032323	7 days seedling(Bur-0),7 days seedling(Est-1),10 days root non-hair cell,7 days whole root,7 days seedling(Bay-0),7 days seedling(Tsu-1),7 days seedling(Col-0)
1	25031712	25032323	14	1:25030397-25032323	7 days seedling(Bur-0),7 days seedling(Est-1),14 days root,seed coat cell(4 DPA),7 days root non-hair cell,14 days seedling,10 days root non-hair cell,up-open flowers,seed coat cell(7 DPA),7 days whole root,7 days seedling(Bay-0),7 days seedling(Col-0),7 days seedling(Tsu-1),open flowers
1	25118008	25118317	13	1:25118008-25120644	7 days seedling(Tsu-1),7 days seedling(Col-0),7 days seedling(Bay-0),7 days whole root_1,7 days whole root,7 days root non-hair cell,14 days seedling,10 days root non-hair cell,7 days rood hair cell,7 days leaf,14 days root,7 days seedling(Bur-0),7 days seedling(Est-1)
1	25118317	25118797	6	1:25118008-25120644	7 days root non-hair cell,10 days root non-hair cell,7 days seedling(Col-0),7 days rood hair cell,14 days root,7 days whole root
1	25118797	25119509	10	1:25118008-25120644	7 days root non-hair cell,10 days root non-hair cell,7 days whole root,7 days seedling(Col-0),7 days seedling(Bay-0),7 days seedling(Tsu-1),7 days seedling(Bur-0),7 days seedling(Est-1),14 days root,7 days rood hair cell
1	25119509	25119562	2	1:25118008-25120644	10 days root non-hair cell,14 days root
1	25119562	25119648	3	1:25118008-25120644	7 days root non-hair cell,10 days root non-hair cell,7 days rood hair cell
1	25119648	25120644	10	1:25118008-25120644	7 days seedling(Col-0),7 days seedling(Bay-0),7 days seedling(Tsu-1),7 days whole root,10 days root non-hair cell,7 days root non-hair cell,7 days rood hair cell,14 days root,7 days seedling(Est-1),7 days seedling(Bur-0)
1	25215924	25216114	4	1:25215924-25218113	up-open flowers,7 days seedling(Bur-0),7 days seedling(Bay-0),7 days seedling(Col-0)
1	25216114	25216683	17	1:25215924-25218113	7 days root non-hair cell,10 days root non-hair cell,up-open flowers,seed coat cell(4 DPA),open flowers,7 days whole root_1,seed coat cell(7 DPA),7 days whole root,7 days seedling(Bur-0),7 days rood hair cell,14 days root,14 days seedling,7 days seedling(Col-0),7 days seedling(Tsu-1),7 days seedling(Bay-0),7 days seedling(Est-1),7 days leaf
1	25216683	25217286	13	1:25215924-25218113	7 days root non-hair cell,10 days root non-hair cell,14 days seedling,7 days seedling(Tsu-1),7 days seedling(Bay-0),7 days seedling(Col-0),open flowers,seed coat cell(7 DPA),7 days whole root,7 days seedling(Bur-0),7 days seedling(Est-1),7 days rood hair cell,14 days root
1	25217286	25218113	10	1:25215924-25218113	7 days rood hair cell,14 days root,7 days seedling(Est-1),7 days seedling(Bur-0),7 days seedling(Bay-0),7 days seedling(Col-0),7 days seedling(Tsu-1),7 days whole root,10 days root non-hair cell,7 days root non-hair cell
1	25227476	25227793	10	1:25227476-25229156	7 days root non-hair cell,10 days root non-hair cell,14 days seedling,7 days whole root,7 days seedling(Bay-0),7 days seedling(Tsu-1),7 days seedling(Bur-0),7 days seedling(Est-1),14 days root,7 days rood hair cell
1	25227793	25228335	14	1:25227476-25229156	7 days seedling(Est-1),7 days seedling(Bur-0),14 days root,7 days rood hair cell,14 days seedling,up-open flowers,10 days root non-hair cell,7 days root non-hair cell,7 days whole root,seed coat cell(7 DPA),7 days seedling(Tsu-1),7 days seedling(Col-0),7 days seedling(Bay-0),open flowers
1	25228335	25228837	15	1:25227476-25229156	14 days root,7 days leaf,7 days rood hair cell,7 days seedling(Est-1),7 days seedling(Bur-0),7 days whole root,7 days seedling(Bay-0),7 days seedling(Tsu-1),7 days seedling(Col-0),open flowers,seed coat cell(4 DPA),14 days seedling,10 days root non-hair cell,up-open flowers,7 days root non-hair cell
1	25228837	25229156	14	1:25227476-25229156	7 days seedling(Est-1),7 days seedling(Bur-0),14 days root,7 days rood hair cell,seed coat cell(4 DPA),10 days root non-hair cell,up-open flowers,7 days root non-hair cell,7 days whole root,seed coat cell(7 DPA),7 days seedling(Col-0),7 days seedling(Bay-0),7 days seedling(Tsu-1),open flowers
1	25465119	25465583	8	1:25465119-25467526	7 days whole root,7 days seedling(Bay-0),open flowers,7 days seedling(Col-0),7 days seedling(Tsu-1),14 days root,7 days seedling(Bur-0),7 days seedling(Est-1)
1	25465583	25465857	10	1:25465119-25467526	seed coat cell(4 DPA),up-open flowers,seed coat cell(7 DPA),7 days whole root,7 days seedling(Col-0),7 days seedling(Bay-0),7 days seedling(Tsu-1),open flowers,7 days seedling(Bur-0),7 days seedling(Est-1)
1	25465857	25466627	17	1:25465119-25467526	7 days whole root_1,open flowers,7 days whole root,seed coat cell(7 DPA),up-open flowers,10 days root non-hair cell,7 days root non-hair cell,seed coat cell(4 DPA),7 days rood hair cell,14 days root,7 days seedling(Bur-0),7 days seedling(Col-0),7 days seedling(Tsu-1),7 days seedling(Bay-0),14 days seedling,7 days leaf,7 days seedling(Est-1)
1	25466627	25466974	16	1:25465119-25467526	14 days seedling,7 days seedling(Col-0),7 days seedling(Tsu-1),7 days seedling(Bay-0),7 days seedling(Est-1),7 days leaf,seed coat cell(4 DPA),7 days root non-hair cell,up-open flowers,10 days root non-hair cell,7 days whole root,open flowers,7 days whole root_1,7 days seedling(Bur-0),14 days root,7 days rood hair cell
1	25466974	25467030	4	1:25465119-25467526	7 days seedling(Col-0),14 days root,7 days whole root,7 days seedling(Est-1)
1	25467030	25467192	4	1:25465119-25467526	7 days whole root,14 days root,7 days seedling(Col-0),open flowers
1	25467192	25467526	5	1:25465119-25467526	7 days seedling(Bur-0),7 days seedling(Est-1),open flowers,7 days seedling(Tsu-1),7 days seedling(Bay-0)
1	25662764	25662938	5	1:25662764-25664283	7 days root non-hair cell,10 days root non-hair cell,7 days rood hair cell,14 days root,7 days whole root
1	25662938	25662982	3	1:25662764-25664283	10 days root non-hair cell,14 days root,7 days rood hair cell
1	25662982	25663635	11	1:25662764-25664283	10 days root non-hair cell,up-open flowers,7 days root non-hair cell,7 days whole root,7 days seedling(Bay-0),7 days seedling(Col-0),7 days seedling(Tsu-1),7 days seedling(Est-1),7 days seedling(Bur-0),14 days root,7 days rood hair cell
1	25663635	25663669	3	1:25662764-25664283	7 days root non-hair cell,7 days whole root,7 days leaf
1	25663669	25664283	17	1:25662764-25664283	14 days seedling,7 days seedling(Col-0),7 days seedling(Tsu-1),7 days seedling(Bay-0),7 days seedling(Est-1),7 days leaf,10 days root non-hair cell,up-open flowers,7 days root non-hair cell,seed coat cell(4 DPA),7 days whole root_1,open flowers,7 days whole root,seed coat cell(7 DPA),7 days seedling(Bur-0),7 days rood hair cell,14 days root
1	25698627	25699186	17	1:25698627-25700146	7 days seedling(Est-1),7 days leaf,14 days seedling,7 days seedling(Bay-0),7 days seedling(Tsu-1),7 days seedling(Col-0),7 days seedling(Bur-0),14 days root,7 days rood hair cell,seed coat cell(4 DPA),10 days root non-hair cell,up-open flowers,7 days root non-hair cell,7 days whole root,seed coat cell(7 DPA),7 days whole root_1,open flowers
1	25699186	25699464	8	1:25698627-25700146	7 days seedling(Bay-0),7 days seedling(Col-0),7 days seedling(Tsu-1),7 days whole root,10 days root non-hair cell,7 days rood hair cell,7 days seedling(Est-1),7 days seedling(Bur-0)
1	25699464	25700146	16	1:25698627-25700146	7 days seedling(Est-1),7 days leaf,14 days seedling,7 days seedling(Col-0),7 days seedling(Bay-0),7 days seedling(Tsu-1),7 days seedling(Bur-0),7 days rood hair cell,14 days root,10 days root non-hair cell,up-open flowers,7 days root non-hair cell,seed coat cell(4 DPA),7 days whole root_1,open flowers,7 days whole root
1	25732036	25732705	17	1:25732036-25733619	7 days leaf,7 days seedling(Est-1),7 days seedling(Bay-0),7 days seedling(Col-0),7 days seedling(Tsu-1),14 days seedling,14 days root,7 days rood hair cell,7 days seedling(Bur-0),seed coat cell(7 DPA),7 days whole root,open flowers,7 days whole root_1,seed coat cell(4 DPA),7 days root non-hair cell,10 days root non-hair cell,up-open flowers
1	25732705	25733619	16	1:25732036-25733619	7 days seedling(Est-1),14 days seedling,7 days seedling(Bay-0),7 days seedling(Tsu-1),7 days seedling(Col-0),7 days seedling(Bur-0),7 days rood hair cell,14 days root,7 days root non-hair cell,10 days root non-hair cell,up-open flowers,seed coat cell(4 DPA),open flowers,7 days whole root_1,seed coat cell(7 DPA),7 days whole root
1	25738528	25739606	11	1:25738528-25740554	7 days seedling(Est-1),7 days seedling(Bur-0),7 days seedling(Bay-0),7 days seedling(Tsu-1),7 days seedling(Col-0),open flowers,seed coat cell(7 DPA),up-open flowers,14 days seedling,10 days root non-hair cell,seed coat cell(4 DPA)
1	25739606	25740077	10	1:25738528-25740554	seed coat cell(7 DPA),7 days whole root,7 days seedling(Bay-0),7 days seedling(Col-0),7 days seedling(Tsu-1),seed coat cell(4 DPA),10 days root non-hair cell,14 days root,7 days seedling(Bur-0),7 days seedling(Est-1)
1	25740077	25740554	8	1:25738528-25740554	10 days root non-hair cell,7 days seedling(Tsu-1),7 days seedling(Col-0),7 days seedling(Bay-0),7 days whole root,7 days seedling(Bur-0),7 days seedling(Est-1),14 days root
1	25800181	25801338	14	1:25800181-25802881	7 days seedling(Est-1),7 days seedling(Bur-0),7 days rood hair cell,14 days root,up-open flowers,10 days root non-hair cell,7 days root non-hair cell,seed coat cell(4 DPA),7 days seedling(Col-0),open flowers,7 days seedling(Bay-0),7 days seedling(Tsu-1),7 days whole root,seed coat cell(7 DPA)
1	25801338	25801857	10	1:25800181-25802881	7 days root non-hair cell,10 days root non-hair cell,seed coat cell(4 DPA),7 days seedling(Bay-0),seed coat cell(7 DPA),7 days whole root,7 days seedling(Bur-0),7 days seedling(Est-1),7 days rood hair cell,14 days root
1	25801857	25802211	3	1:25800181-25802881	seed coat cell(4 DPA),10 days root non-hair cell,7 days whole root
1	25802211	25802379	4	1:25800181-25802881	seed coat cell(4 DPA),up-open flowers,seed coat cell(7 DPA),open flowers
1	25802379	25802516	3	1:25800181-25802881	seed coat cell(4 DPA),up-open flowers,seed coat cell(7 DPA)
1	25802516	25802881	4	1:25800181-25802881	seed coat cell(7 DPA),open flowers,seed coat cell(4 DPA),up-open flowers
1	25863623	25864037	6	1:25863623-25865142	7 days whole root,14 days root,7 days whole root_1,7 days rood hair cell,10 days root non-hair cell,7 days root non-hair cell
1	25864037	25864980	17	1:25863623-25865142	7 days root non-hair cell,10 days root non-hair cell,up-open flowers,seed coat cell(4 DPA),open flowers,7 days whole root_1,seed coat cell(7 DPA),7 days whole root,7 days seedling(Bur-0),7 days rood hair cell,14 days root,14 days seedling,7 days seedling(Col-0),7 days seedling(Tsu-1),7 days seedling(Bay-0),7 days seedling(Est-1),7 days leaf
1	25864980	25865142	7	1:25863623-25865142	14 days root,7 days whole root,7 days rood hair cell,7 days seedling(Bay-0),7 days root non-hair cell,7 days seedling(Est-1),10 days root non-hair cell
1	25876469	25877153	14	1:25876469-25879552	7 days whole root,7 days seedling(Bay-0),open flowers,7 days seedling(Col-0),7 days seedling(Tsu-1),up-open flowers,14 days seedling,10 days root non-hair cell,7 days root non-hair cell,14 days root,7 days leaf,7 days rood hair cell,7 days seedling(Est-1),7 days seedling(Bur-0)
1	25877153	25877983	16	1:25876469-25879552	7 days seedling(Tsu-1),7 days seedling(Col-0),7 days seedling(Bay-0),14 days seedling,7 days leaf,7 days seedling(Est-1),seed coat cell(7 DPA),7 days whole root,open flowers,seed coat cell(4 DPA),7 days root non-hair cell,up-open flowers,10 days root non-hair cell,14 days root,7 days rood hair cell,7 days seedling(Bur-0)
1	25877983	25878769	11	1:25876469-25879552	7 days seedling(Bay-0),7 days seedling(Col-0),7 days seedling(Tsu-1),7 days whole root,seed coat cell(7 DPA),10 days root non-hair cell,14 days seedling,7 days root non-hair cell,7 days rood hair cell,7 days seedling(Est-1),7 days seedling(Bur-0)
1	25878769	25879383	16	1:25876469-25879552	14 days seedling,7 days seedling(Tsu-1),7 days seedling(Col-0),7 days seedling(Bay-0),7 days seedling(Est-1),7 days leaf,up-open flowers,10 days root non-hair cell,7 days root non-hair cell,seed coat cell(4 DPA),open flowers,7 days whole root,seed coat cell(7 DPA),7 days seedling(Bur-0),7 days rood hair cell,14 days root
1	25879383	25879544	6	1:25876469-25879552	7 days seedling(Bur-0),7 days seedling(Est-1),7 days rood hair cell,7 days seedling(Tsu-1),7 days seedling(Bay-0),7 days whole root
1	25879544	25879552	3	1:25876469-25879552	7 days whole root,7 days seedling(Bay-0),7 days seedling(Bur-0)
1	25951391	25952386	16	1:25951391-25952932	7 days root non-hair cell,10 days root non-hair cell,up-open flowers,seed coat cell(4 DPA),open flowers,7 days whole root_1,seed coat cell(7 DPA),7 days whole root,7 days seedling(Bur-0),7 days rood hair cell,14 days root,14 days seedling,7 days seedling(Col-0),7 days seedling(Tsu-1),7 days seedling(Bay-0),7 days seedling(Est-1)
1	25952424	25952753	14	1:25951391-25952932	seed coat cell(4 DPA),7 days root non-hair cell,14 days seedling,10 days root non-hair cell,seed coat cell(7 DPA),7 days whole root,7 days seedling(Bay-0),7 days seedling(Tsu-1),7 days seedling(Col-0),open flowers,7 days whole root_1,7 days seedling(Est-1),14 days root,7 days rood hair cell
1	25952753	25952932	8	1:25951391-25952932	7 days seedling(Tsu-1),7 days seedling(Col-0),7 days seedling(Bay-0),14 days seedling,10 days root non-hair cell,seed coat cell(4 DPA),14 days root,7 days seedling(Est-1)
1	25996031	25997253	17	1:25996031-25997952	14 days seedling,7 days seedling(Tsu-1),7 days seedling(Col-0),7 days seedling(Bay-0),7 days seedling(Est-1),7 days leaf,seed coat cell(4 DPA),7 days root non-hair cell,10 days root non-hair cell,up-open flowers,seed coat cell(7 DPA),7 days whole root,open flowers,7 days whole root_1,7 days seedling(Bur-0),14 days root,7 days rood hair cell
1	25997253	25997489	11	1:25996031-25997952	7 days rood hair cell,7 days seedling(Bur-0),7 days seedling(Est-1),7 days whole root,7 days seedling(Col-0),7 days seedling(Tsu-1),7 days seedling(Bay-0),open flowers,7 days root non-hair cell,10 days root non-hair cell,up-open flowers
1	25997489	25997952	13	1:25996031-25997952	7 days root non-hair cell,10 days root non-hair cell,14 days seedling,up-open flowers,seed coat cell(4 DPA),7 days seedling(Bay-0),open flowers,7 days seedling(Tsu-1),7 days seedling(Col-0),seed coat cell(7 DPA),7 days seedling(Bur-0),7 days seedling(Est-1),14 days root
1	26133857	26134263	13	1:26133857-26135531	7 days seedling(Col-0),open flowers,7 days seedling(Tsu-1),7 days seedling(Bay-0),7 days whole root,seed coat cell(7 DPA),up-open flowers,10 days root non-hair cell,7 days root non-hair cell,seed coat cell(4 DPA),7 days rood hair cell,7 days seedling(Est-1),7 days seedling(Bur-0)
1	26134263	26135039	12	1:26133857-26135531	7 days whole root,seed coat cell(7 DPA),7 days seedling(Bay-0),7 days seedling(Col-0),7 days seedling(Tsu-1),open flowers,seed coat cell(4 DPA),10 days root non-hair cell,up-open flowers,7 days root non-hair cell,7 days seedling(Est-1),7 days seedling(Bur-0)
1	26135039	26135531	14	1:26133857-26135531	10 days root non-hair cell,up-open flowers,7 days root non-hair cell,seed coat cell(4 DPA),7 days seedling(Bay-0),7 days seedling(Tsu-1),7 days seedling(Col-0),open flowers,7 days whole root,seed coat cell(7 DPA),7 days seedling(Est-1),7 days seedling(Bur-0),7 days rood hair cell,14 days root
1	26184374	26184748	15	1:26184374-26185951	7 days rood hair cell,7 days leaf,14 days root,7 days seedling(Bur-0),7 days seedling(Est-1),7 days seedling(Bay-0),7 days seedling(Col-0),7 days seedling(Tsu-1),open flowers,7 days whole root,7 days root non-hair cell,10 days root non-hair cell,14 days seedling,up-open flowers,seed coat cell(4 DPA)
1	26184748	26184774	6	1:26184374-26185951	10 days root non-hair cell,up-open flowers,7 days root non-hair cell,seed coat cell(4 DPA),7 days leaf,open flowers
1	26184774	26185003	8	1:26184374-26185951	14 days root,open flowers,seed coat cell(7 DPA),7 days whole root,14 days seedling,up-open flowers,10 days root non-hair cell,seed coat cell(4 DPA)
1	26185007	26185619	17	1:26184374-26185951	14 days seedling,7 days seedling(Col-0),7 days seedling(Tsu-1),7 days seedling(Bay-0),7 days seedling(Est-1),7 days leaf,7 days root non-hair cell,10 days root non-hair cell,up-open flowers,seed coat cell(4 DPA),open flowers,7 days whole root_1,seed coat cell(7 DPA),7 days whole root,7 days seedling(Bur-0),7 days rood hair cell,14 days root
1	26185619	26185951	3	1:26184374-26185951	seed coat cell(7 DPA),up-open flowers,seed coat cell(4 DPA)
1	26241899	26242447	13	1:26241899-26247028	7 days rood hair cell,7 days seedling(Bur-0),7 days seedling(Est-1),seed coat cell(7 DPA),7 days whole root,7 days seedling(Tsu-1),7 days seedling(Bay-0),7 days seedling(Col-0),open flowers,seed coat cell(4 DPA),7 days root non-hair cell,up-open flowers,10 days root non-hair cell
1	26242447	26242833	16	1:26241899-26247028	7 days seedling(Bur-0),7 days rood hair cell,14 days root,7 days root non-hair cell,up-open flowers,10 days root non-hair cell,seed coat cell(4 DPA),open flowers,seed coat cell(7 DPA),7 days whole root,7 days seedling(Est-1),7 days leaf,14 days seedling,7 days seedling(Col-0),7 days seedling(Bay-0),7 days seedling(Tsu-1)
1	26242833	26243320	16	1:26241899-26247028	7 days seedling(Est-1),7 days leaf,14 days seedling,7 days seedling(Col-0),7 days seedling(Bay-0),7 days seedling(Tsu-1),7 days seedling(Bur-0),7 days rood hair cell,14 days root,10 days root non-hair cell,up-open flowers,7 days root non-hair cell,seed coat cell(4 DPA),open flowers,7 days whole root,seed coat cell(7 DPA)
1	26243320	26243423	11	1:26241899-26247028	7 days seedling(Est-1),7 days seedling(Bur-0),7 days rood hair cell,seed coat cell(4 DPA),10 days root non-hair cell,7 days root non-hair cell,7 days whole root,7 days seedling(Col-0),7 days seedling(Bay-0),open flowers,7 days seedling(Tsu-1)
1	26243423	26244081	16	1:26241899-26247028	7 days seedling(Bay-0),7 days seedling(Tsu-1),7 days seedling(Col-0),14 days seedling,7 days leaf,7 days seedling(Est-1),open flowers,seed coat cell(7 DPA),7 days whole root,7 days root non-hair cell,up-open flowers,10 days root non-hair cell,seed coat cell(4 DPA),7 days rood hair cell,14 days root,7 days seedling(Bur-0)
1	26244081	26244648	15	1:26241899-26247028	7 days rood hair cell,14 days root,7 days seedling(Est-1),7 days seedling(Bur-0),7 days seedling(Bay-0),7 days seedling(Tsu-1),7 days seedling(Col-0),open flowers,7 days whole root,seed coat cell(7 DPA),14 days seedling,up-open flowers,10 days root non-hair cell,7 days root non-hair cell,seed coat cell(4 DPA)
1	26244648	26245635	10	1:26241899-26247028	7 days rood hair cell,7 days seedling(Bur-0),7 days seedling(Est-1),7 days seedling(Tsu-1),7 days seedling(Col-0),7 days seedling(Bay-0),7 days whole root,7 days root non-hair cell,10 days root non-hair cell,seed coat cell(4 DPA)
1	26245635	26246113	13	1:26241899-26247028	7 days seedling(Est-1),7 days seedling(Bur-0),14 days seedling,up-open flowers,10 days root non-hair cell,7 days root non-hair cell,seed coat cell(4 DPA),7 days seedling(Bay-0),7 days seedling(Col-0),open flowers,7 days seedling(Tsu-1),7 days whole root,seed coat cell(7 DPA)
1	26246113	26246514	12	1:26241899-26247028	seed coat cell(7 DPA),7 days whole root,7 days seedling(Col-0),7 days seedling(Bay-0),7 days seedling(Tsu-1),open flowers,seed coat cell(4 DPA),7 days root non-hair cell,up-open flowers,10 days root non-hair cell,7 days seedling(Bur-0),7 days seedling(Est-1)
1	26246514	26247028	16	1:26241899-26247028	open flowers,7 days whole root,seed coat cell(7 DPA),up-open flowers,10 days root non-hair cell,7 days root non-hair cell,seed coat cell(4 DPA),7 days rood hair cell,14 days root,7 days seedling(Bur-0),7 days seedling(Bay-0),7 days seedling(Col-0),7 days seedling(Tsu-1),14 days seedling,7 days leaf,7 days seedling(Est-1)
1	26279892	26280607	11	1:26279892-26281505	7 days whole root,7 days seedling(Col-0),7 days seedling(Bay-0),7 days seedling(Tsu-1),seed coat cell(4 DPA),7 days root non-hair cell,10 days root non-hair cell,14 days root,7 days rood hair cell,7 days seedling(Bur-0),7 days seedling(Est-1)
1	26280607	26280706	4	1:26279892-26281505	10 days root non-hair cell,7 days root non-hair cell,7 days whole root,7 days rood hair cell
1	26280706	26281505	8	1:26279892-26281505	7 days root non-hair cell,10 days root non-hair cell,14 days seedling,7 days seedling(Bay-0),7 days seedling(Col-0),7 days whole root,7 days rood hair cell,14 days root
1	26301487	26301826	7	1:26301487-26303327	seed coat cell(4 DPA),7 days seedling(Est-1),7 days seedling(Bur-0),7 days whole root,seed coat cell(7 DPA),7 days seedling(Bay-0),7 days seedling(Tsu-1)
1	26301826	26302299	10	1:26301487-26303327	7 days root non-hair cell,10 days root non-hair cell,seed coat cell(4 DPA),7 days seedling(Tsu-1),7 days seedling(Col-0),7 days seedling(Bay-0),7 days whole root,7 days seedling(Bur-0),7 days seedling(Est-1),7 days rood hair cell
1	26302299	26302410	4	1:26301487-26303327	7 days seedling(Tsu-1),7 days seedling(Bay-0),7 days whole root,7 days seedling(Est-1)
1	26302410	26302529	4	1:26301487-26303327	7 days seedling(Bay-0),7 days seedling(Tsu-1),7 days whole root,7 days seedling(Est-1)
1	26302529	26303327	13	1:26301487-26303327	7 days seedling(Bay-0),open flowers,7 days seedling(Tsu-1),7 days seedling(Col-0),7 days whole root,14 days seedling,10 days root non-hair cell,7 days root non-hair cell,seed coat cell(4 DPA),7 days rood hair cell,14 days root,7 days seedling(Est-1),7 days seedling(Bur-0)
1	26307473	26307985	14	1:26307473-26309044	14 days root,7 days rood hair cell,7 days seedling(Est-1),7 days whole root,seed coat cell(7 DPA),7 days seedling(Tsu-1),7 days seedling(Col-0),7 days seedling(Bay-0),open flowers,seed coat cell(4 DPA),14 days seedling,up-open flowers,10 days root non-hair cell,7 days root non-hair cell
1	26307985	26308398	12	1:26307473-26309044	7 days seedling(Bay-0),7 days seedling(Tsu-1),open flowers,7 days whole root,seed coat cell(7 DPA),14 days seedling,10 days root non-hair cell,7 days root non-hair cell,seed coat cell(4 DPA),7 days rood hair cell,14 days root,7 days seedling(Est-1)
1	26308398	26308824	16	1:26307473-26309044	7 days seedling(Bay-0),7 days seedling(Tsu-1),7 days seedling(Col-0),14 days seedling,7 days leaf,7 days seedling(Est-1),7 days whole root,seed coat cell(7 DPA),open flowers,seed coat cell(4 DPA),up-open flowers,10 days root non-hair cell,7 days root non-hair cell,14 days root,7 days rood hair cell,7 days seedling(Bur-0)
1	26308824	26309044	3	1:26307473-26309044	14 days root,7 days whole root,7 days leaf
1	26316922	26317247	10	1:26316922-26318627	7 days seedling(Bay-0),7 days seedling(Col-0),7 days seedling(Tsu-1),7 days whole root_1,seed coat cell(4 DPA),7 days root non-hair cell,10 days root non-hair cell,14 days root,7 days leaf,7 days seedling(Est-1)
1	26317247	26317852	12	1:26316922-26318627	7 days leaf,14 days root,7 days seedling(Bur-0),7 days seedling(Est-1),7 days seedling(Col-0),open flowers,7 days seedling(Bay-0),7 days seedling(Tsu-1),seed coat cell(7 DPA),14 days seedling,up-open flowers,seed coat cell(4 DPA)
1	26317852	26318627	17	1:26316922-26318627	14 days root,7 days rood hair cell,7 days seedling(Bur-0),7 days whole root,seed coat cell(7 DPA),7 days whole root_1,open flowers,seed coat cell(4 DPA),up-open flowers,10 days root non-hair cell,7 days root non-hair cell,7 days leaf,7 days seedling(Est-1),7 days seedling(Col-0),7 days seedling(Bay-0),7 days seedling(Tsu-1),14 days seedling
1	26443509	26443988	10	1:26443509-26445621	14 days root,7 days seedling(Est-1),7 days seedling(Bur-0),7 days whole root,7 days seedling(Bay-0),7 days seedling(Col-0),7 days seedling(Tsu-1),seed coat cell(4 DPA),up-open flowers,10 days root non-hair cell
1	26443988	26444116	8	1:26443509-26445621	up-open flowers,seed coat cell(4 DPA),7 days seedling(Col-0),7 days seedling(Bay-0),7 days seedling(Tsu-1),7 days whole root,7 days seedling(Est-1),7 days seedling(Bur-0)
1	26444116	26444925	17	1:26443509-26445621	14 days seedling,7 days seedling(Tsu-1),7 days seedling(Col-0),7 days seedling(Bay-0),7 days seedling(Est-1),7 days leaf,seed coat cell(4 DPA),7 days root non-hair cell,up-open flowers,10 days root non-hair cell,seed coat cell(7 DPA),7 days whole root,open flowers,7 days whole root_1,7 days seedling(Bur-0),14 days root,7 days rood hair cell
1	26444925	26444970	3	1:26443509-26445621	seed coat cell(4 DPA),7 days seedling(Bur-0),7 days seedling(Est-1)
1	26444970	26445621	10	1:26443509-26445621	7 days whole root,7 days seedling(Col-0),7 days seedling(Bay-0),7 days seedling(Tsu-1),open flowers,seed coat cell(4 DPA),up-open flowers,14 days root,7 days seedling(Bur-0),7 days seedling(Est-1)
1	26460544	26461208	16	1:26460544-26462190	7 days seedling(Est-1),7 days leaf,14 days seedling,7 days seedling(Bay-0),7 days seedling(Tsu-1),7 days seedling(Col-0),7 days seedling(Bur-0),7 days rood hair cell,14 days root,up-open flowers,10 days root non-hair cell,7 days root non-hair cell,seed coat cell(4 DPA),open flowers,7 days whole root,seed coat cell(7 DPA)
1	26461208	26461660	11	1:26460544-26462190	7 days rood hair cell,7 days seedling(Est-1),7 days seedling(Bur-0),7 days whole root,7 days seedling(Col-0),7 days seedling(Bay-0),7 days seedling(Tsu-1),seed coat cell(4 DPA),up-open flowers,10 days root non-hair cell,7 days root non-hair cell
1	26461660	26461753	6	1:26460544-26462190	7 days whole root,7 days rood hair cell,7 days seedling(Bay-0),7 days root non-hair cell,10 days root non-hair cell,up-open flowers
1	26461753	26462190	15	1:26460544-26462190	seed coat cell(4 DPA),7 days root non-hair cell,14 days seedling,up-open flowers,10 days root non-hair cell,seed coat cell(7 DPA),7 days whole root,7 days seedling(Col-0),7 days seedling(Tsu-1),7 days seedling(Bay-0),open flowers,7 days seedling(Bur-0),7 days seedling(Est-1),14 days root,7 days rood hair cell
1	26475297	26476321	15	1:26475297-26477153	14 days root,7 days rood hair cell,7 days seedling(Bur-0),7 days seedling(Est-1),seed coat cell(7 DPA),7 days whole root,open flowers,7 days seedling(Bay-0),7 days seedling(Col-0),7 days seedling(Tsu-1),seed coat cell(4 DPA),7 days root non-hair cell,14 days seedling,up-open flowers,10 days root non-hair cell
1	26476321	26476960	16	1:26475297-26477153	7 days seedling(Bur-0),7 days rood hair cell,14 days root,10 days root non-hair cell,up-open flowers,7 days root non-hair cell,seed coat cell(4 DPA),open flowers,7 days whole root,seed coat cell(7 DPA),7 days seedling(Est-1),7 days leaf,14 days seedling,7 days seedling(Col-0),7 days seedling(Bay-0),7 days seedling(Tsu-1)
1	26476960	26477153	15	1:26475297-26477153	14 days seedling,up-open flowers,10 days root non-hair cell,7 days root non-hair cell,seed coat cell(4 DPA),7 days seedling(Col-0),7 days seedling(Tsu-1),7 days seedling(Bay-0),open flowers,7 days whole root,seed coat cell(7 DPA),7 days seedling(Est-1),7 days seedling(Bur-0),7 days rood hair cell,14 days root
1	26482275	26482735	10	1:26482275-26484577	7 days whole root,7 days seedling(Bay-0),7 days seedling(Col-0),7 days seedling(Tsu-1),7 days root non-hair cell,10 days root non-hair cell,14 days root,7 days rood hair cell,7 days seedling(Bur-0),7 days seedling(Est-1)
1	26482735	26483746	15	1:26482275-26484577	7 days seedling(Col-0),7 days seedling(Tsu-1),7 days seedling(Bay-0),open flowers,7 days whole root,10 days root non-hair cell,14 days seedling,up-open flowers,7 days root non-hair cell,seed coat cell(4 DPA),7 days leaf,7 days rood hair cell,14 days root,7 days seedling(Est-1),7 days seedling(Bur-0)
1	26483746	26484379	13	1:26482275-26484577	7 days seedling(Est-1),7 days seedling(Bur-0),14 days root,7 days rood hair cell,10 days root non-hair cell,14 days seedling,7 days root non-hair cell,7 days whole root,seed coat cell(7 DPA),7 days seedling(Bay-0),7 days seedling(Col-0),open flowers,7 days seedling(Tsu-1)
1	26484379	26484577	9	1:26482275-26484577	7 days seedling(Bur-0),7 days seedling(Est-1),7 days rood hair cell,14 days root,7 days root non-hair cell,10 days root non-hair cell,7 days seedling(Tsu-1),7 days seedling(Bay-0),7 days whole root
1	26542247	26542925	15	1:26542247-26544096	seed coat cell(4 DPA),10 days root non-hair cell,14 days seedling,up-open flowers,7 days root non-hair cell,7 days whole root,seed coat cell(7 DPA),7 days seedling(Bay-0),7 days seedling(Col-0),7 days seedling(Tsu-1),open flowers,7 days seedling(Est-1),7 days seedling(Bur-0),14 days root,7 days rood hair cell
1	26542925	26543321	14	1:26542247-26544096	7 days whole root,seed coat cell(7 DPA),7 days seedling(Col-0),7 days seedling(Bay-0),7 days seedling(Tsu-1),open flowers,seed coat cell(4 DPA),up-open flowers,14 days seedling,10 days root non-hair cell,7 days root non-hair cell,7 days rood hair cell,7 days seedling(Est-1),7 days seedling(Bur-0)
1	26543321	26544096	16	1:26542247-26544096	open flowers,seed coat cell(7 DPA),7 days whole root,7 days root non-hair cell,up-open flowers,10 days root non-hair cell,seed coat cell(4 DPA),7 days rood hair cell,14 days root,7 days seedling(Bur-0),7 days seedling(Col-0),7 days seedling(Tsu-1),7 days seedling(Bay-0),14 days seedling,7 days leaf,7 days seedling(Est-1)
1	26660261	26660716	13	1:26660261-26662387	14 days root,7 days leaf,7 days seedling(Bur-0),7 days seedling(Est-1),7 days whole root,7 days seedling(Bay-0),7 days seedling(Col-0),7 days seedling(Tsu-1),open flowers,seed coat cell(4 DPA),up-open flowers,14 days seedling,10 days root non-hair cell
1	26660716	26661103	14	1:26660261-26662387	7 days leaf,14 days root,7 days seedling(Est-1),7 days seedling(Bur-0),7 days seedling(Col-0),open flowers,7 days seedling(Bay-0),7 days seedling(Tsu-1),7 days whole root,10 days root non-hair cell,14 days seedling,up-open flowers,7 days root non-hair cell,seed coat cell(4 DPA)
1	26661103	26661617	17	1:26660261-26662387	seed coat cell(7 DPA),7 days whole root,open flowers,7 days whole root_1,seed coat cell(4 DPA),7 days root non-hair cell,10 days root non-hair cell,up-open flowers,14 days root,7 days rood hair cell,7 days seedling(Bur-0),7 days seedling(Bay-0),7 days seedling(Col-0),7 days seedling(Tsu-1),14 days seedling,7 days leaf,7 days seedling(Est-1)
1	26661617	26661747	2	1:26660261-26662387	up-open flowers,seed coat cell(4 DPA)
1	26661747	26662387	12	1:26660261-26662387	7 days whole root_1,7 days seedling(Tsu-1),7 days seedling(Bay-0),7 days whole root,10 days root non-hair cell,7 days root non-hair cell,seed coat cell(4 DPA),7 days leaf,7 days rood hair cell,14 days root,7 days seedling(Est-1),7 days seedling(Bur-0)
1	26684435	26684649	12	1:26684435-26685968	7 days whole root,open flowers,7 days seedling(Col-0),7 days seedling(Bay-0),seed coat cell(4 DPA),7 days root non-hair cell,10 days root non-hair cell,up-open flowers,14 days root,7 days rood hair cell,7 days seedling(Bur-0),7 days seedling(Est-1)
1	26684649	26685535	16	1:26684435-26685968	7 days seedling(Bur-0),14 days root,7 days rood hair cell,seed coat cell(4 DPA),7 days root non-hair cell,up-open flowers,10 days root non-hair cell,7 days whole root,open flowers,7 days whole root_1,7 days seedling(Est-1),7 days leaf,14 days seedling,7 days seedling(Col-0),7 days seedling(Bay-0),7 days seedling(Tsu-1)
1	26685535	26685618	5	1:26684435-26685968	7 days rood hair cell,7 days whole root,7 days seedling(Bur-0),7 days root non-hair cell,10 days root non-hair cell
1	26685618	26685968	10	1:26684435-26685968	7 days seedling(Tsu-1),7 days seedling(Bay-0),7 days whole root,7 days root non-hair cell,10 days root non-hair cell,seed coat cell(4 DPA),7 days rood hair cell,14 days root,7 days seedling(Bur-0),7 days seedling(Est-1)
1	26696937	26697696	16	1:26696937-26699733	7 days leaf,7 days seedling(Est-1),7 days seedling(Bay-0),7 days seedling(Tsu-1),7 days seedling(Col-0),14 days seedling,14 days root,7 days rood hair cell,7 days seedling(Bur-0),7 days whole root,seed coat cell(7 DPA),open flowers,seed coat cell(4 DPA),10 days root non-hair cell,up-open flowers,7 days root non-hair cell
1	26697696	26697894	12	1:26696937-26699733	7 days seedling(Bur-0),7 days seedling(Est-1),7 days rood hair cell,seed coat cell(4 DPA),7 days root non-hair cell,10 days root non-hair cell,up-open flowers,7 days whole root,open flowers,7 days seedling(Bay-0),7 days seedling(Col-0),7 days seedling(Tsu-1)
1	26697894	26697917	6	1:26696937-26699733	7 days rood hair cell,7 days seedling(Col-0),open flowers,7 days seedling(Tsu-1),7 days seedling(Est-1),10 days root non-hair cell
1	26697917	26698630	12	1:26696937-26699733	7 days root non-hair cell,10 days root non-hair cell,up-open flowers,seed coat cell(7 DPA),7 days whole root,7 days seedling(Bay-0),7 days seedling(Col-0),open flowers,7 days seedling(Tsu-1),7 days seedling(Bur-0),7 days seedling(Est-1),7 days rood hair cell
1	26698630	26699733	15	1:26696937-26699733	seed coat cell(7 DPA),7 days whole root,7 days seedling(Col-0),7 days seedling(Bay-0),7 days seedling(Tsu-1),open flowers,seed coat cell(4 DPA),7 days root non-hair cell,14 days seedling,up-open flowers,10 days root non-hair cell,14 days root,7 days rood hair cell,7 days seedling(Bur-0),7 days seedling(Est-1)
1	26774423	26774669	4	1:26774423-26777956	7 days whole root,open flowers,seed coat cell(4 DPA),up-open flowers
1	26774669	26775073	14	1:26774423-26777956	7 days seedling(Col-0),7 days seedling(Bay-0),open flowers,7 days seedling(Tsu-1),7 days whole root,seed coat cell(7 DPA),10 days root non-hair cell,up-open flowers,7 days root non-hair cell,seed coat cell(4 DPA),7 days rood hair cell,14 days root,7 days seedling(Est-1),7 days seedling(Bur-0)
1	26775073	26775271	12	1:26774423-26777956	7 days whole root,7 days seedling(Tsu-1),7 days seedling(Col-0),7 days seedling(Bay-0),open flowers,seed coat cell(4 DPA),7 days root non-hair cell,10 days root non-hair cell,14 days root,7 days rood hair cell,7 days seedling(Bur-0),7 days seedling(Est-1)
1	26775271	26776220	16	1:26774423-26777956	7 days whole root,seed coat cell(7 DPA),open flowers,seed coat cell(4 DPA),10 days root non-hair cell,up-open flowers,7 days root non-hair cell,14 days root,7 days rood hair cell,7 days seedling(Bur-0),7 days seedling(Col-0),7 days seedling(Tsu-1),7 days seedling(Bay-0),14 days seedling,7 days leaf,7 days seedling(Est-1)
1	26776220	26776382	10	1:26774423-26777956	14 days root,7 days rood hair cell,7 days seedling(Bur-0),7 days seedling(Est-1),7 days whole root,7 days seedling(Tsu-1),7 days seedling(Bay-0),7 days seedling(Col-0),7 days root non-hair cell,10 days root non-hair cell
1	26776382	26777432	16	1:26774423-26777956	14 days root,7 days rood hair cell,7 days seedling(Bur-0),seed coat cell(7 DPA),7 days whole root,open flowers,seed coat cell(4 DPA),7 days root non-hair cell,up-open flowers,10 days root non-hair cell,7 days leaf,7 days seedling(Est-1),7 days seedling(Bay-0),7 days seedling(Col-0),7 days seedling(Tsu-1),14 days seedling
1	26777432	26777956	15	1:26774423-26777956	14 days root,7 days leaf,7 days rood hair cell,7 days seedling(Est-1),7 days seedling(Bur-0),7 days whole root,seed coat cell(7 DPA),7 days seedling(Col-0),7 days seedling(Bay-0),open flowers,7 days seedling(Tsu-1),seed coat cell(4 DPA),10 days root non-hair cell,14 days seedling,7 days root non-hair cell
1	26979059	26979250	7	1:26979059-26980716	7 days seedling(Bur-0),7 days seedling(Est-1),up-open flowers,seed coat cell(4 DPA),open flowers,7 days seedling(Bay-0),7 days seedling(Tsu-1)
1	26979250	26979874	9	1:26979059-26980716	7 days seedling(Est-1),7 days seedling(Bur-0),seed coat cell(4 DPA),up-open flowers,seed coat cell(7 DPA),7 days seedling(Col-0),7 days seedling(Tsu-1),7 days seedling(Bay-0),open flowers
1	26979905	26979979	3	1:26979059-26980716	7 days seedling(Est-1),7 days seedling(Bay-0),7 days seedling(Tsu-1)
1	26979979	26980327	10	1:26979059-26980716	7 days seedling(Bur-0),7 days seedling(Est-1),7 days whole root,7 days seedling(Bay-0),7 days seedling(Tsu-1),7 days seedling(Col-0),open flowers,7 days root non-hair cell,up-open flowers,10 days root non-hair cell
1	26980327	26980591	8	1:26979059-26980716	up-open flowers,seed coat cell(4 DPA),7 days seedling(Col-0),7 days seedling(Tsu-1),7 days seedling(Bay-0),seed coat cell(7 DPA),7 days seedling(Est-1),7 days seedling(Bur-0)
1	26980609	26980716	4	1:26979059-26980716	7 days seedling(Est-1),7 days seedling(Bur-0),7 days seedling(Tsu-1),7 days seedling(Bay-0)
1	27045999	27046559	11	1:27045999-27047539	14 days root,7 days seedling(Bur-0),7 days seedling(Est-1),7 days seedling(Tsu-1),7 days seedling(Col-0),7 days seedling(Bay-0),open flowers,7 days whole root,14 days seedling,up-open flowers,seed coat cell(4 DPA)
1	27046559	27046576	2	1:27045999-27047539	7 days seedling(Bay-0),7 days seedling(Tsu-1)
1	27046576	27047148	9	1:27045999-27047539	7 days seedling(Est-1),7 days seedling(Bur-0),up-open flowers,14 days seedling,seed coat cell(4 DPA),7 days seedling(Bay-0),7 days seedling(Tsu-1),7 days seedling(Col-0),seed coat cell(7 DPA)
1	27047148	27047539	4	1:27045999-27047539	7 days seedling(Est-1),7 days seedling(Bur-0),7 days seedling(Tsu-1),7 days seedling(Bay-0)
1	27083785	27084958	13	1:27083785-27086895	7 days whole root,seed coat cell(7 DPA),7 days seedling(Tsu-1),7 days seedling(Col-0),7 days seedling(Bay-0),seed coat cell(4 DPA),10 days root non-hair cell,up-open flowers,7 days root non-hair cell,14 days root,7 days rood hair cell,7 days seedling(Est-1),7 days seedling(Bur-0)
1	27084958	27085336	14	1:27083785-27086895	seed coat cell(4 DPA),7 days root non-hair cell,10 days root non-hair cell,up-open flowers,7 days whole root,7 days seedling(Col-0),7 days seedling(Bay-0),7 days seedling(Tsu-1),open flowers,7 days seedling(Bur-0),7 days seedling(Est-1),14 days root,7 days rood hair cell,7 days leaf
1	27085336	27085600	10	1:27083785-27086895	7 days seedling(Bur-0),7 days seedling(Est-1),7 days root non-hair cell,10 days root non-hair cell,up-open flowers,seed coat cell(4 DPA),7 days seedling(Bay-0),7 days seedling(Tsu-1),7 days seedling(Col-0),open flowers
1	27085600	27085988	16	1:27083785-27086895	seed coat cell(4 DPA),up-open flowers,10 days root non-hair cell,7 days root non-hair cell,7 days whole root,seed coat cell(7 DPA),7 days whole root_1,open flowers,7 days seedling(Bur-0),14 days root,14 days seedling,7 days seedling(Col-0),7 days seedling(Bay-0),7 days seedling(Tsu-1),7 days seedling(Est-1),7 days leaf
1	27085988	27086377	12	1:27083785-27086895	seed coat cell(7 DPA),7 days whole root,7 days seedling(Bay-0),7 days seedling(Col-0),7 days seedling(Tsu-1),open flowers,seed coat cell(4 DPA),up-open flowers,14 days seedling,14 days root,7 days seedling(Bur-0),7 days seedling(Est-1)
1	27086377	27086499	8	1:27083785-27086895	7 days seedling(Est-1),7 days seedling(Bur-0),14 days root,14 days seedling,7 days seedling(Tsu-1),7 days seedling(Bay-0),7 days seedling(Col-0),7 days whole root
1	27086499	27086895	12	1:27083785-27086895	7 days seedling(Est-1),7 days seedling(Bur-0),7 days leaf,14 days root,14 days seedling,up-open flowers,seed coat cell(4 DPA),7 days seedling(Col-0),7 days seedling(Bay-0),7 days seedling(Tsu-1),7 days whole root,seed coat cell(7 DPA)
1	27089908	27090109	3	1:27089908-27092279	seed coat cell(4 DPA),7 days seedling(Est-1),seed coat cell(7 DPA)
1	27090109	27090238	3	1:27089908-27092279	seed coat cell(4 DPA),7 days seedling(Est-1),7 days seedling(Bay-0)
1	27090238	27090356	4	1:27089908-27092279	up-open flowers,7 days seedling(Est-1),seed coat cell(4 DPA),7 days seedling(Col-0)
1	27090356	27090810	8	1:27089908-27092279	7 days seedling(Est-1),7 days seedling(Bay-0),7 days seedling(Col-0),7 days seedling(Tsu-1),seed coat cell(4 DPA),7 days root non-hair cell,10 days root non-hair cell,up-open flowers
1	27090810	27091241	14	1:27089908-27092279	7 days seedling(Est-1),7 days seedling(Bur-0),14 days root,7 days rood hair cell,seed coat cell(4 DPA),up-open flowers,10 days root non-hair cell,7 days root non-hair cell,7 days whole root,seed coat cell(7 DPA),7 days seedling(Bay-0),7 days seedling(Col-0),7 days seedling(Tsu-1),open flowers
1	27091241	27091638	15	1:27089908-27092279	7 days seedling(Bur-0),7 days seedling(Est-1),14 days root,7 days rood hair cell,seed coat cell(4 DPA),7 days root non-hair cell,14 days seedling,up-open flowers,10 days root non-hair cell,seed coat cell(7 DPA),7 days whole root,7 days seedling(Bay-0),7 days seedling(Tsu-1),7 days seedling(Col-0),open flowers
1	27091638	27092279	15	1:27089908-27092279	7 days seedling(Bur-0),7 days seedling(Est-1),7 days rood hair cell,14 days root,7 days root non-hair cell,14 days seedling,up-open flowers,10 days root non-hair cell,seed coat cell(4 DPA),7 days seedling(Col-0),7 days seedling(Bay-0),7 days seedling(Tsu-1),open flowers,seed coat cell(7 DPA),7 days whole root
1	27222221	27222391	10	1:27222221-27224838	7 days rood hair cell,14 days root,7 days seedling(Bur-0),7 days seedling(Est-1),7 days seedling(Col-0),7 days seedling(Tsu-1),7 days seedling(Bay-0),7 days whole root,7 days root non-hair cell,10 days root non-hair cell
1	27222391	27222744	11	1:27222221-27224838	7 days seedling(Bur-0),7 days seedling(Est-1),14 days root,7 days rood hair cell,7 days root non-hair cell,10 days root non-hair cell,7 days whole root,7 days seedling(Col-0),open flowers,7 days seedling(Tsu-1),7 days seedling(Bay-0)
1	27222744	27223975	13	1:27222221-27224838	7 days rood hair cell,14 days root,7 days seedling(Bur-0),7 days seedling(Est-1),7 days seedling(Bay-0),7 days seedling(Tsu-1),7 days seedling(Col-0),7 days whole root,7 days root non-hair cell,14 days seedling,up-open flowers,10 days root non-hair cell,seed coat cell(4 DPA)
1	27223975	27224689	17	1:27222221-27224838	7 days seedling(Est-1),7 days leaf,14 days seedling,7 days seedling(Bay-0),7 days seedling(Col-0),7 days seedling(Tsu-1),7 days seedling(Bur-0),14 days root,7 days rood hair cell,seed coat cell(4 DPA),up-open flowers,10 days root non-hair cell,7 days root non-hair cell,7 days whole root,seed coat cell(7 DPA),7 days whole root_1,open flowers
1	27224736	27224838	1	1:27222221-27224838	up-open flowers
1	27299776	27300274	16	1:27299776-27302720	7 days leaf,7 days seedling(Est-1),7 days seedling(Col-0),7 days seedling(Bay-0),7 days seedling(Tsu-1),14 days seedling,7 days rood hair cell,14 days root,7 days seedling(Bur-0),open flowers,7 days whole root,seed coat cell(7 DPA),10 days root non-hair cell,up-open flowers,7 days root non-hair cell,seed coat cell(4 DPA)
1	27300274	27300323	9	1:27299776-27302720	seed coat cell(4 DPA),up-open flowers,10 days root non-hair cell,7 days root non-hair cell,7 days whole root,7 days seedling(Col-0),7 days seedling(Bay-0),7 days seedling(Est-1),7 days seedling(Bur-0)
1	27300323	27300978	17	1:27299776-27302720	7 days seedling(Col-0),7 days seedling(Tsu-1),7 days seedling(Bay-0),14 days seedling,7 days leaf,7 days seedling(Est-1),open flowers,7 days whole root_1,seed coat cell(7 DPA),7 days whole root,7 days root non-hair cell,up-open flowers,10 days root non-hair cell,seed coat cell(4 DPA),7 days rood hair cell,14 days root,7 days seedling(Bur-0)
1	27300978	27301580	16	1:27299776-27302720	14 days root,7 days rood hair cell,7 days seedling(Bur-0),seed coat cell(7 DPA),7 days whole root,open flowers,seed coat cell(4 DPA),7 days root non-hair cell,10 days root non-hair cell,up-open flowers,7 days leaf,7 days seedling(Est-1),7 days seedling(Bay-0),7 days seedling(Tsu-1),7 days seedling(Col-0),14 days seedling
1	27301580	27302146	14	1:27299776-27302720	14 days seedling,10 days root non-hair cell,up-open flowers,7 days root non-hair cell,seed coat cell(4 DPA),7 days seedling(Col-0),7 days seedling(Tsu-1),7 days seedling(Bay-0),open flowers,7 days whole root,7 days seedling(Est-1),7 days seedling(Bur-0),7 days rood hair cell,14 days root
1	27302146	27302720	16	1:27299776-27302720	7 days seedling(Bay-0),7 days seedling(Col-0),7 days seedling(Tsu-1),14 days seedling,7 days leaf,7 days seedling(Est-1),open flowers,seed coat cell(7 DPA),7 days whole root,7 days root non-hair cell,up-open flowers,10 days root non-hair cell,seed coat cell(4 DPA),7 days rood hair cell,14 days root,7 days seedling(Bur-0)
1	27453106	27453683	3	1:27453106-27454679	seed coat cell(4 DPA),14 days root,7 days whole root_1
1	27453683	27454047	4	1:27453106-27454679	14 days root,7 days whole root_1,7 days leaf,seed coat cell(4 DPA)
1	27454047	27454679	3	1:27453106-27454679	14 days root,7 days whole root_1,7 days leaf
1	27663906	27664385	9	1:27663906-27666485	7 days seedling(Bur-0),7 days seedling(Est-1),7 days seedling(Col-0),7 days seedling(Tsu-1),7 days seedling(Bay-0),open flowers,7 days whole root,up-open flowers,seed coat cell(4 DPA)
1	27664385	27664857	17	1:27663906-27666485	14 days seedling,7 days seedling(Bay-0),7 days seedling(Col-0),7 days seedling(Tsu-1),7 days seedling(Est-1),7 days leaf,seed coat cell(4 DPA),10 days root non-hair cell,up-open flowers,7 days root non-hair cell,7 days whole root,seed coat cell(7 DPA),7 days whole root_1,open flowers,7 days seedling(Bur-0),14 days root,7 days rood hair cell
1	27664857	27665334	14	1:27663906-27666485	7 days whole root_1,7 days seedling(Bay-0),7 days seedling(Tsu-1),7 days seedling(Col-0),7 days whole root,up-open flowers,14 days seedling,10 days root non-hair cell,7 days root non-hair cell,seed coat cell(4 DPA),7 days rood hair cell,14 days root,7 days seedling(Est-1),7 days seedling(Bur-0)
1	27665334	27666485	17	1:27663906-27666485	7 days seedling(Bur-0),14 days root,7 days rood hair cell,seed coat cell(4 DPA),7 days root non-hair cell,up-open flowers,10 days root non-hair cell,seed coat cell(7 DPA),7 days whole root,open flowers,7 days whole root_1,7 days seedling(Est-1),7 days leaf,14 days seedling,7 days seedling(Col-0),7 days seedling(Tsu-1),7 days seedling(Bay-0)
1	27666777	27667364	16	1:27666777-27668594	7 days leaf,7 days seedling(Est-1),7 days seedling(Col-0),7 days seedling(Bay-0),7 days seedling(Tsu-1),14 days seedling,7 days rood hair cell,14 days root,7 days seedling(Bur-0),open flowers,seed coat cell(7 DPA),7 days whole root,7 days root non-hair cell,10 days root non-hair cell,up-open flowers,seed coat cell(4 DPA)
1	27667364	27667570	8	1:27666777-27668594	7 days seedling(Est-1),7 days seedling(Bur-0),7 days seedling(Bay-0),7 days seedling(Col-0),7 days seedling(Tsu-1),7 days whole root,seed coat cell(7 DPA),seed coat cell(4 DPA)
1	27667570	27668202	13	1:27666777-27668594	14 days root,7 days leaf,7 days seedling(Est-1),7 days seedling(Bur-0),7 days whole root,seed coat cell(7 DPA),7 days seedling(Tsu-1),7 days seedling(Col-0),7 days seedling(Bay-0),open flowers,seed coat cell(4 DPA),up-open flowers,14 days seedling
1	27668202	27668594	7	1:27666777-27668594	7 days seedling(Est-1),7 days seedling(Bur-0),seed coat cell(4 DPA),open flowers,7 days seedling(Bay-0),seed coat cell(7 DPA),14 days root
1	27708878	27709305	11	1:27708878-27710600	7 days root non-hair cell,10 days root non-hair cell,up-open flowers,seed coat cell(4 DPA),7 days seedling(Bay-0),7 days seedling(Tsu-1),7 days seedling(Col-0),seed coat cell(7 DPA),7 days whole root,7 days seedling(Bur-0),7 days seedling(Est-1)
1	27709305	27710321	14	1:27708878-27710600	seed coat cell(4 DPA),7 days root non-hair cell,up-open flowers,14 days seedling,10 days root non-hair cell,seed coat cell(7 DPA),7 days whole root,7 days seedling(Bay-0),7 days seedling(Col-0),7 days seedling(Tsu-1),open flowers,7 days seedling(Bur-0),7 days seedling(Est-1),7 days rood hair cell
1	27710321	27710600	9	1:27708878-27710600	7 days seedling(Bur-0),7 days seedling(Est-1),7 days seedling(Tsu-1),7 days seedling(Col-0),7 days seedling(Bay-0),seed coat cell(7 DPA),7 days root non-hair cell,10 days root non-hair cell,seed coat cell(4 DPA)
1	27710677	27711041	6	1:27710677-27712610	7 days seedling(Est-1),10 days root non-hair cell,up-open flowers,seed coat cell(4 DPA),7 days seedling(Col-0),seed coat cell(7 DPA)
1	27711041	27711123	3	1:27710677-27712610	7 days seedling(Est-1),up-open flowers,seed coat cell(4 DPA)
1	27711123	27711587	11	1:27710677-27712610	open flowers,7 days seedling(Col-0),7 days seedling(Bay-0),seed coat cell(7 DPA),7 days whole root,7 days root non-hair cell,up-open flowers,10 days root non-hair cell,seed coat cell(4 DPA),7 days seedling(Bur-0),7 days seedling(Est-1)
1	27711587	27712226	16	1:27710677-27712610	7 days rood hair cell,14 days root,7 days seedling(Bur-0),open flowers,7 days whole root,seed coat cell(7 DPA),10 days root non-hair cell,up-open flowers,7 days root non-hair cell,seed coat cell(4 DPA),7 days leaf,7 days seedling(Est-1),7 days seedling(Col-0),7 days seedling(Bay-0),7 days seedling(Tsu-1),14 days seedling
1	27712226	27712455	9	1:27710677-27712610	7 days whole root,7 days seedling(Col-0),7 days seedling(Bay-0),open flowers,seed coat cell(4 DPA),up-open flowers,10 days root non-hair cell,7 days seedling(Est-1),7 days seedling(Bur-0)
1	27712455	27712610	5	1:27710677-27712610	7 days whole root,7 days seedling(Bay-0),7 days seedling(Col-0),seed coat cell(4 DPA),7 days seedling(Est-1)
1	28035294	28035325	5	1:28035294-28036989	7 days seedling(Est-1),7 days seedling(Col-0),open flowers,7 days seedling(Bay-0),7 days whole root
1	28035325	28035931	17	1:28035294-28036989	7 days seedling(Tsu-1),7 days seedling(Col-0),7 days seedling(Bay-0),14 days seedling,7 days leaf,7 days seedling(Est-1),7 days whole root,seed coat cell(7 DPA),7 days whole root_1,open flowers,seed coat cell(4 DPA),up-open flowers,10 days root non-hair cell,7 days root non-hair cell,14 days root,7 days rood hair cell,7 days seedling(Bur-0)
1	28035931	28036247	13	1:28035294-28036989	7 days seedling(Est-1),7 days seedling(Bur-0),14 days root,7 days rood hair cell,up-open flowers,14 days seedling,10 days root non-hair cell,7 days root non-hair cell,7 days whole root,7 days seedling(Col-0),7 days seedling(Bay-0),open flowers,7 days seedling(Tsu-1)
1	28036247	28036514	12	1:28035294-28036989	7 days seedling(Bay-0),7 days seedling(Col-0),7 days seedling(Tsu-1),7 days whole root,7 days root non-hair cell,14 days seedling,10 days root non-hair cell,seed coat cell(4 DPA),7 days rood hair cell,14 days root,7 days seedling(Bur-0),7 days seedling(Est-1)
1	28036514	28036704	12	1:28035294-28036989	7 days seedling(Est-1),7 days seedling(Bur-0),14 days root,seed coat cell(4 DPA),10 days root non-hair cell,14 days seedling,7 days root non-hair cell,seed coat cell(7 DPA),7 days seedling(Col-0),open flowers,7 days seedling(Bay-0),7 days seedling(Tsu-1)
1	28036704	28036915	3	1:28035294-28036989	seed coat cell(4 DPA),10 days root non-hair cell,14 days root
1	28036918	28036989	1	1:28035294-28036989	7 days whole root
1	28048743	28049449	14	1:28048743-28051300	7 days leaf,7 days rood hair cell,14 days root,7 days seedling(Est-1),7 days seedling(Bur-0),7 days seedling(Tsu-1),7 days seedling(Col-0),7 days seedling(Bay-0),7 days whole root,14 days seedling,10 days root non-hair cell,up-open flowers,7 days root non-hair cell,seed coat cell(4 DPA)
1	28049449	28049944	14	1:28048743-28051300	14 days seedling,10 days root non-hair cell,7 days root non-hair cell,seed coat cell(4 DPA),7 days seedling(Tsu-1),7 days seedling(Bay-0),open flowers,7 days seedling(Col-0),7 days whole root,seed coat cell(7 DPA),7 days seedling(Est-1),7 days seedling(Bur-0),7 days rood hair cell,14 days root
1	28049944	28050826	11	1:28048743-28051300	14 days root,7 days rood hair cell,7 days seedling(Bur-0),7 days seedling(Est-1),7 days whole root,7 days seedling(Tsu-1),7 days seedling(Col-0),7 days seedling(Bay-0),seed coat cell(4 DPA),7 days root non-hair cell,10 days root non-hair cell
1	28050826	28050946	5	1:28048743-28051300	7 days seedling(Bur-0),14 days root,7 days whole root,7 days seedling(Col-0),7 days seedling(Bay-0)
1	28050946	28051300	16	1:28048743-28051300	open flowers,seed coat cell(7 DPA),7 days whole root,7 days root non-hair cell,10 days root non-hair cell,up-open flowers,seed coat cell(4 DPA),7 days rood hair cell,14 days root,7 days seedling(Bur-0),7 days seedling(Col-0),7 days seedling(Bay-0),7 days seedling(Tsu-1),14 days seedling,7 days leaf,7 days seedling(Est-1)
1	28362332	28362539	7	1:28362332-28364104	7 days seedling(Est-1),7 days root non-hair cell,7 days seedling(Bur-0),7 days whole root,14 days root,7 days rood hair cell,7 days seedling(Bay-0)
1	28362539	28362774	6	1:28362332-28364104	seed coat cell(4 DPA),7 days seedling(Est-1),7 days seedling(Bur-0),7 days whole root,7 days seedling(Tsu-1),7 days seedling(Bay-0)
1	28362774	28364104	17	1:28362332-28364104	7 days seedling(Tsu-1),7 days seedling(Col-0),7 days seedling(Bay-0),14 days seedling,7 days leaf,7 days seedling(Est-1),seed coat cell(7 DPA),7 days whole root,open flowers,7 days whole root_1,seed coat cell(4 DPA),7 days root non-hair cell,10 days root non-hair cell,up-open flowers,14 days root,7 days rood hair cell,7 days seedling(Bur-0)
1	28495913	28496062	6	1:28495913-28497525	7 days seedling(Tsu-1),open flowers,7 days seedling(Bay-0),seed coat cell(4 DPA),7 days seedling(Est-1),7 days seedling(Bur-0)
1	28496062	28496563	8	1:28495913-28497525	7 days seedling(Bay-0),7 days seedling(Col-0),open flowers,7 days seedling(Tsu-1),up-open flowers,seed coat cell(4 DPA),7 days seedling(Est-1),7 days seedling(Bur-0)
1	28496563	28497009	8	1:28495913-28497525	seed coat cell(4 DPA),up-open flowers,seed coat cell(7 DPA),7 days seedling(Bay-0),7 days seedling(Tsu-1),7 days seedling(Col-0),7 days seedling(Est-1),7 days seedling(Bur-0)
1	28497009	28497525	9	1:28495913-28497525	up-open flowers,seed coat cell(4 DPA),open flowers,7 days seedling(Bay-0),7 days seedling(Col-0),7 days seedling(Tsu-1),seed coat cell(7 DPA),7 days seedling(Est-1),7 days seedling(Bur-0)
1	28637222	28637387	4	1:28637222-28638929	14 days root,7 days seedling(Col-0),7 days root non-hair cell,10 days root non-hair cell
1	28637387	28637512	4	1:28637222-28638929	14 days root,7 days rood hair cell,7 days root non-hair cell,10 days root non-hair cell
1	28637512	28637807	4	1:28637222-28638929	7 days root non-hair cell,7 days rood hair cell,14 days root,7 days whole root
1	28637807	28638472	11	1:28637222-28638929	7 days rood hair cell,7 days leaf,14 days root,7 days seedling(Est-1),7 days seedling(Col-0),7 days seedling(Bay-0),7 days whole root,7 days root non-hair cell,14 days seedling,10 days root non-hair cell,up-open flowers
1	28638472	28638929	17	1:28637222-28638929	14 days seedling,7 days seedling(Bay-0),7 days seedling(Col-0),7 days seedling(Tsu-1),7 days seedling(Est-1),7 days leaf,seed coat cell(4 DPA),up-open flowers,10 days root non-hair cell,7 days root non-hair cell,7 days whole root,seed coat cell(7 DPA),7 days whole root_1,open flowers,7 days seedling(Bur-0),14 days root,7 days rood hair cell
1	28699989	28700427	12	1:28699989-28702604	14 days seedling,up-open flowers,10 days root non-hair cell,7 days root non-hair cell,seed coat cell(4 DPA),7 days seedling(Bay-0),7 days seedling(Col-0),7 days seedling(Tsu-1),7 days whole root,7 days seedling(Est-1),7 days seedling(Bur-0),14 days root
1	28700427	28700539	4	1:28699989-28702604	7 days whole root,7 days seedling(Bay-0),7 days seedling(Est-1),7 days seedling(Bur-0)
1	28700568	28700680	7	1:28699989-28702604	7 days seedling(Bur-0),7 days seedling(Est-1),14 days seedling,14 days root,7 days whole root,7 days seedling(Bay-0),7 days seedling(Col-0)
1	28700680	28701431	14	1:28699989-28702604	14 days root,7 days leaf,7 days rood hair cell,7 days seedling(Est-1),7 days seedling(Bur-0),7 days whole root,7 days whole root_1,7 days seedling(Tsu-1),7 days seedling(Bay-0),7 days seedling(Col-0),up-open flowers,14 days seedling,10 days root non-hair cell,7 days root non-hair cell
1	28701431	28702036	17	1:28699989-28702604	7 days seedling(Est-1),7 days leaf,14 days seedling,7 days seedling(Bay-0),7 days seedling(Col-0),7 days seedling(Tsu-1),7 days seedling(Bur-0),14 days root,7 days rood hair cell,seed coat cell(4 DPA),7 days root non-hair cell,up-open flowers,10 days root non-hair cell,seed coat cell(7 DPA),7 days whole root,open flowers,7 days whole root_1
1	28702036	28702149	4	1:28699989-28702604	10 days root non-hair cell,7 days root non-hair cell,7 days whole root,7 days seedling(Bay-0)
1	28702149	28702604	8	1:28699989-28702604	7 days seedling(Bur-0),14 days root,7 days rood hair cell,7 days root non-hair cell,10 days root non-hair cell,7 days whole root,7 days seedling(Bay-0),7 days seedling(Col-0)
1	28752637	28753121	15	1:28752637-28755961	7 days whole root,seed coat cell(7 DPA),7 days whole root_1,7 days seedling(Bay-0),7 days seedling(Col-0),7 days seedling(Tsu-1),seed coat cell(4 DPA),up-open flowers,14 days seedling,10 days root non-hair cell,7 days root non-hair cell,7 days leaf,7 days rood hair cell,7 days seedling(Est-1),7 days seedling(Bur-0)
1	28753121	28753578	14	1:28752637-28755961	14 days root,7 days rood hair cell,7 days seedling(Est-1),7 days seedling(Bur-0),7 days whole root,7 days seedling(Col-0),7 days seedling(Bay-0),7 days seedling(Tsu-1),open flowers,seed coat cell(4 DPA),10 days root non-hair cell,14 days seedling,up-open flowers,7 days root non-hair cell
1	28753578	28753988	16	1:28752637-28755961	14 days seedling,7 days seedling(Col-0),7 days seedling(Tsu-1),7 days seedling(Bay-0),7 days seedling(Est-1),7 days root non-hair cell,up-open flowers,10 days root non-hair cell,seed coat cell(4 DPA),open flowers,7 days whole root_1,seed coat cell(7 DPA),7 days whole root,7 days seedling(Bur-0),7 days rood hair cell,14 days root
1	28753988	28754441	15	1:28752637-28755961	14 days root,7 days rood hair cell,7 days seedling(Bur-0),7 days seedling(Est-1),seed coat cell(7 DPA),7 days whole root,open flowers,7 days seedling(Col-0),7 days seedling(Bay-0),7 days seedling(Tsu-1),seed coat cell(4 DPA),7 days root non-hair cell,10 days root non-hair cell,14 days seedling,up-open flowers
1	28754483	28754682	4	1:28752637-28755961	7 days whole root,7 days seedling(Col-0),seed coat cell(4 DPA),up-open flowers
1	28754682	28755463	15	1:28752637-28755961	seed coat cell(4 DPA),7 days root non-hair cell,14 days seedling,up-open flowers,10 days root non-hair cell,seed coat cell(7 DPA),7 days whole root,7 days seedling(Col-0),7 days seedling(Tsu-1),7 days seedling(Bay-0),open flowers,7 days seedling(Bur-0),7 days seedling(Est-1),14 days root,7 days leaf
1	28755463	28755514	3	1:28752637-28755961	7 days seedling(Est-1),up-open flowers,seed coat cell(4 DPA)
1	28755514	28755560	3	1:28752637-28755961	7 days seedling(Bur-0),7 days seedling(Est-1),seed coat cell(4 DPA)
1	28755560	28755961	14	1:28752637-28755961	seed coat cell(7 DPA),7 days whole root,7 days seedling(Bay-0),7 days seedling(Tsu-1),7 days seedling(Col-0),open flowers,seed coat cell(4 DPA),7 days root non-hair cell,14 days seedling,up-open flowers,10 days root non-hair cell,14 days root,7 days seedling(Bur-0),7 days seedling(Est-1)
1	28859255	28859931	16	1:28859255-28860907	7 days root non-hair cell,up-open flowers,10 days root non-hair cell,seed coat cell(4 DPA),open flowers,seed coat cell(7 DPA),7 days whole root,7 days seedling(Bur-0),7 days rood hair cell,14 days root,14 days seedling,7 days seedling(Col-0),7 days seedling(Bay-0),7 days seedling(Tsu-1),7 days seedling(Est-1),7 days leaf
1	28859931	28860192	15	1:28859255-28860907	7 days whole root,seed coat cell(7 DPA),7 days seedling(Tsu-1),7 days seedling(Col-0),7 days seedling(Bay-0),open flowers,seed coat cell(4 DPA),14 days seedling,10 days root non-hair cell,up-open flowers,7 days root non-hair cell,14 days root,7 days rood hair cell,7 days seedling(Est-1),7 days seedling(Bur-0)
1	28860192	28860648	14	1:28859255-28860907	7 days seedling(Bur-0),7 days seedling(Est-1),14 days root,7 days rood hair cell,seed coat cell(4 DPA),7 days root non-hair cell,10 days root non-hair cell,14 days seedling,up-open flowers,seed coat cell(7 DPA),7 days whole root,7 days seedling(Bay-0),7 days seedling(Col-0),7 days seedling(Tsu-1)
1	28860648	28860907	9	1:28859255-28860907	open flowers,7 days seedling(Col-0),7 days seedling(Bay-0),7 days seedling(Tsu-1),seed coat cell(7 DPA),up-open flowers,seed coat cell(4 DPA),7 days seedling(Est-1),7 days seedling(Bur-0)
1	28862321	28863242	15	1:28862321-28864211	7 days seedling(Bay-0),7 days seedling(Col-0),7 days seedling(Tsu-1),open flowers,seed coat cell(7 DPA),7 days whole root,7 days root non-hair cell,10 days root non-hair cell,14 days seedling,up-open flowers,seed coat cell(4 DPA),7 days rood hair cell,14 days root,7 days seedling(Bur-0),7 days seedling(Est-1)
1	28863242	28863816	15	1:28862321-28864211	7 days rood hair cell,14 days root,7 days seedling(Bur-0),7 days seedling(Est-1),7 days seedling(Col-0),7 days seedling(Bay-0),open flowers,7 days seedling(Tsu-1),seed coat cell(7 DPA),7 days whole root,7 days root non-hair cell,up-open flowers,14 days seedling,10 days root non-hair cell,seed coat cell(4 DPA)
1	28863844	28864211	10	1:28862321-28864211	7 days seedling(Est-1),7 days seedling(Bur-0),14 days root,14 days seedling,seed coat cell(4 DPA),7 days seedling(Bay-0),7 days seedling(Tsu-1),7 days seedling(Col-0),open flowers,7 days whole root
1	28877039	28877794	13	1:28877039-28879872	7 days rood hair cell,7 days seedling(Est-1),7 days seedling(Bur-0),7 days whole root,seed coat cell(7 DPA),7 days seedling(Bay-0),7 days seedling(Col-0),7 days seedling(Tsu-1),open flowers,seed coat cell(4 DPA),up-open flowers,10 days root non-hair cell,7 days root non-hair cell
1	28877794	28878039	12	1:28877039-28879872	7 days rood hair cell,7 days seedling(Bur-0),7 days seedling(Est-1),seed coat cell(7 DPA),7 days whole root,7 days seedling(Tsu-1),7 days seedling(Bay-0),7 days seedling(Col-0),open flowers,seed coat cell(4 DPA),10 days root non-hair cell,up-open flowers
1	28878039	28879227	16	1:28877039-28879872	14 days root,7 days rood hair cell,7 days seedling(Bur-0),7 days whole root,seed coat cell(7 DPA),open flowers,seed coat cell(4 DPA),10 days root non-hair cell,up-open flowers,7 days root non-hair cell,7 days leaf,7 days seedling(Est-1),7 days seedling(Bay-0),7 days seedling(Col-0),7 days seedling(Tsu-1),14 days seedling
1	28879227	28879872	12	1:28877039-28879872	7 days rood hair cell,14 days root,7 days seedling(Est-1),7 days seedling(Bur-0),7 days seedling(Bay-0),7 days seedling(Tsu-1),7 days seedling(Col-0),7 days whole root,up-open flowers,10 days root non-hair cell,7 days root non-hair cell,seed coat cell(4 DPA)
1	29197817	29197914	9	1:29197817-29199902	14 days root,7 days seedling(Bur-0),7 days seedling(Est-1),7 days seedling(Bay-0),7 days seedling(Col-0),seed coat cell(4 DPA),10 days root non-hair cell,14 days seedling,up-open flowers
1	29197914	29198047	4	1:29197817-29199902	7 days seedling(Bay-0),7 days seedling(Est-1),up-open flowers,7 days seedling(Bur-0)
1	29198047	29198535	10	1:29197817-29199902	7 days seedling(Est-1),7 days seedling(Bur-0),7 days seedling(Col-0),open flowers,7 days seedling(Tsu-1),7 days seedling(Bay-0),seed coat cell(7 DPA),14 days seedling,up-open flowers,seed coat cell(4 DPA)
1	29198554	29198995	12	1:29197817-29199902	7 days whole root,7 days seedling(Bay-0),7 days seedling(Col-0),7 days seedling(Tsu-1),open flowers,seed coat cell(4 DPA),up-open flowers,14 days seedling,10 days root non-hair cell,14 days root,7 days seedling(Bur-0),7 days seedling(Est-1)
1	29198995	29199327	9	1:29197817-29199902	7 days rood hair cell,7 days seedling(Est-1),7 days seedling(Bur-0),7 days seedling(Bay-0),7 days seedling(Col-0),7 days seedling(Tsu-1),7 days whole root,10 days root non-hair cell,7 days root non-hair cell
1	29199327	29199902	11	1:29197817-29199902	7 days seedling(Bur-0),7 days seedling(Est-1),14 days root,seed coat cell(4 DPA),up-open flowers,seed coat cell(7 DPA),7 days whole root,7 days seedling(Col-0),7 days seedling(Bay-0),7 days seedling(Tsu-1),open flowers
1	29217257	29217668	9	1:29217257-29219303	7 days seedling(Bur-0),7 days seedling(Est-1),7 days rood hair cell,7 days root non-hair cell,10 days root non-hair cell,7 days whole root,7 days seedling(Bay-0),7 days seedling(Col-0),7 days seedling(Tsu-1)
1	29217668	29217750	5	1:29217257-29219303	7 days whole root,7 days seedling(Bay-0),7 days seedling(Col-0),10 days root non-hair cell,7 days root non-hair cell
1	29217750	29218637	17	1:29217257-29219303	14 days seedling,7 days seedling(Bay-0),7 days seedling(Col-0),7 days seedling(Tsu-1),7 days seedling(Est-1),7 days leaf,seed coat cell(4 DPA),up-open flowers,10 days root non-hair cell,7 days root non-hair cell,7 days whole root,seed coat cell(7 DPA),7 days whole root_1,open flowers,7 days seedling(Bur-0),14 days root,7 days rood hair cell
1	29218637	29218934	6	1:29217257-29219303	7 days seedling(Est-1),10 days root non-hair cell,7 days root non-hair cell,7 days whole root,7 days seedling(Bay-0),7 days rood hair cell
1	29218934	29219053	3	1:29217257-29219303	10 days root non-hair cell,7 days root non-hair cell,7 days whole root
1	29219053	29219303	7	1:29217257-29219303	7 days seedling(Tsu-1),7 days seedling(Bay-0),7 days whole root,14 days root,7 days seedling(Est-1),10 days root non-hair cell,7 days seedling(Bur-0)
1	29240561	29241618	13	1:29240561-29242773	seed coat cell(4 DPA),10 days root non-hair cell,7 days root non-hair cell,7 days whole root,7 days whole root_1,7 days seedling(Bay-0),7 days seedling(Col-0),7 days seedling(Tsu-1),7 days seedling(Est-1),7 days seedling(Bur-0),14 days root,7 days leaf,7 days rood hair cell
1	29241618	29241980	8	1:29240561-29242773	10 days root non-hair cell,7 days root non-hair cell,7 days seedling(Bay-0),7 days seedling(Col-0),7 days seedling(Tsu-1),7 days whole root,7 days seedling(Est-1),7 days seedling(Bur-0)
1	29241995	29242276	6	1:29240561-29242773	7 days seedling(Est-1),10 days root non-hair cell,7 days root non-hair cell,7 days seedling(Bur-0),7 days seedling(Tsu-1),7 days seedling(Bay-0)
1	29242276	29242651	11	1:29240561-29242773	10 days root non-hair cell,7 days root non-hair cell,7 days whole root,7 days seedling(Tsu-1),7 days seedling(Col-0),7 days seedling(Bay-0),7 days seedling(Est-1),7 days seedling(Bur-0),14 days root,7 days leaf,7 days rood hair cell
1	29242684	29242773	1	1:29240561-29242773	7 days whole root
1	29327035	29327365	10	1:29327035-29329176	10 days root non-hair cell,7 days root non-hair cell,seed coat cell(4 DPA),7 days seedling(Bay-0),7 days seedling(Col-0),7 days seedling(Tsu-1),7 days whole root,7 days seedling(Est-1),7 days seedling(Bur-0),7 days rood hair cell
1	29327365	29328002	16	1:29327035-29329176	7 days seedling(Bur-0),7 days rood hair cell,14 days root,up-open flowers,10 days root non-hair cell,7 days root non-hair cell,seed coat cell(4 DPA),open flowers,7 days whole root,seed coat cell(7 DPA),7 days seedling(Est-1),7 days leaf,14 days seedling,7 days seedling(Bay-0),7 days seedling(Col-0),7 days seedling(Tsu-1)
1	29328002	29328510	12	1:29327035-29329176	7 days rood hair cell,14 days root,7 days seedling(Est-1),7 days seedling(Bur-0),7 days seedling(Tsu-1),7 days seedling(Col-0),open flowers,7 days seedling(Bay-0),7 days whole root,10 days root non-hair cell,7 days root non-hair cell,seed coat cell(4 DPA)
1	29328510	29328914	14	1:29327035-29329176	14 days root,7 days leaf,7 days rood hair cell,7 days seedling(Est-1),7 days seedling(Bur-0),7 days whole root,7 days whole root_1,7 days seedling(Col-0),7 days seedling(Bay-0),7 days seedling(Tsu-1),seed coat cell(4 DPA),14 days seedling,10 days root non-hair cell,7 days root non-hair cell
1	29328914	29329176	13	1:29327035-29329176	10 days root non-hair cell,14 days seedling,7 days root non-hair cell,seed coat cell(4 DPA),7 days seedling(Col-0),7 days seedling(Bay-0),7 days seedling(Tsu-1),7 days whole root,seed coat cell(7 DPA),7 days seedling(Est-1),7 days seedling(Bur-0),7 days rood hair cell,14 days root
1	29359574	29360760	16	1:29359574-29363544	14 days seedling,7 days seedling(Bay-0),7 days seedling(Col-0),7 days seedling(Tsu-1),7 days seedling(Est-1),7 days leaf,7 days root non-hair cell,up-open flowers,10 days root non-hair cell,seed coat cell(4 DPA),open flowers,seed coat cell(7 DPA),7 days whole root,7 days seedling(Bur-0),7 days rood hair cell,14 days root
1	29360760	29361528	16	1:29359574-29363544	7 days seedling(Bur-0),14 days root,7 days rood hair cell,seed coat cell(4 DPA),7 days root non-hair cell,10 days root non-hair cell,up-open flowers,seed coat cell(7 DPA),7 days whole root,open flowers,7 days seedling(Est-1),7 days leaf,14 days seedling,7 days seedling(Bay-0),7 days seedling(Col-0),7 days seedling(Tsu-1)
1	29361528	29362149	15	1:29359574-29363544	seed coat cell(4 DPA),14 days seedling,up-open flowers,10 days root non-hair cell,7 days root non-hair cell,7 days whole root,seed coat cell(7 DPA),open flowers,7 days seedling(Bay-0),7 days seedling(Col-0),7 days seedling(Tsu-1),7 days seedling(Est-1),7 days seedling(Bur-0),14 days root,7 days rood hair cell
1	29362149	29362636	15	1:29359574-29363544	7 days rood hair cell,14 days root,7 days seedling(Est-1),7 days seedling(Bur-0),7 days seedling(Tsu-1),7 days seedling(Col-0),7 days seedling(Bay-0),open flowers,7 days whole root,seed coat cell(7 DPA),10 days root non-hair cell,14 days seedling,up-open flowers,7 days root non-hair cell,seed coat cell(4 DPA)
1	29362636	29362722	12	1:29359574-29363544	7 days rood hair cell,7 days seedling(Est-1),7 days seedling(Bur-0),7 days seedling(Col-0),7 days seedling(Bay-0),7 days seedling(Tsu-1),7 days whole root,seed coat cell(7 DPA),up-open flowers,10 days root non-hair cell,7 days root non-hair cell,seed coat cell(4 DPA)
1	29362722	29363390	16	1:29359574-29363544	14 days seedling,7 days seedling(Bay-0),7 days seedling(Col-0),7 days seedling(Tsu-1),7 days seedling(Est-1),7 days leaf,seed coat cell(4 DPA),up-open flowers,10 days root non-hair cell,7 days root non-hair cell,7 days whole root,seed coat cell(7 DPA),open flowers,7 days seedling(Bur-0),14 days root,7 days rood hair cell
1	29363390	29363527	7	1:29359574-29363544	7 days whole root,7 days seedling(Tsu-1),7 days rood hair cell,7 days seedling(Bay-0),7 days seedling(Bur-0),7 days root non-hair cell,7 days seedling(Est-1)
1	29363527	29363544	4	1:29359574-29363544	7 days seedling(Est-1),7 days seedling(Bay-0),7 days rood hair cell,7 days whole root
1	29366612	29368238	17	1:29366612-29369402	14 days seedling,7 days seedling(Bay-0),7 days seedling(Col-0),7 days seedling(Tsu-1),7 days seedling(Est-1),7 days leaf,seed coat cell(4 DPA),10 days root non-hair cell,up-open flowers,7 days root non-hair cell,7 days whole root,seed coat cell(7 DPA),7 days whole root_1,open flowers,7 days seedling(Bur-0),14 days root,7 days rood hair cell
1	29368238	29368866	4	1:29366612-29369402	7 days whole root,7 days seedling(Col-0),7 days seedling(Bur-0),10 days root non-hair cell
1	29368866	29368998	4	1:29366612-29369402	10 days root non-hair cell,7 days seedling(Est-1),7 days seedling(Bur-0),7 days whole root
1	29368998	29369066	4	1:29366612-29369402	7 days root non-hair cell,7 days seedling(Bur-0),10 days root non-hair cell,7 days whole root
1	29369066	29369402	9	1:29366612-29369402	10 days root non-hair cell,up-open flowers,7 days root non-hair cell,seed coat cell(4 DPA),7 days seedling(Bay-0),7 days whole root,seed coat cell(7 DPA),7 days seedling(Bur-0),7 days rood hair cell
1	29369884	29370347	10	1:29369884-29371549	7 days seedling(Est-1),7 days seedling(Bur-0),7 days rood hair cell,seed coat cell(4 DPA),10 days root non-hair cell,7 days root non-hair cell,7 days whole root,7 days seedling(Bay-0),7 days seedling(Col-0),7 days seedling(Tsu-1)
1	29370347	29370784	16	1:29369884-29371549	seed coat cell(4 DPA),10 days root non-hair cell,up-open flowers,7 days root non-hair cell,7 days whole root,seed coat cell(7 DPA),open flowers,7 days seedling(Bur-0),14 days root,7 days rood hair cell,14 days seedling,7 days seedling(Bay-0),7 days seedling(Col-0),7 days seedling(Tsu-1),7 days seedling(Est-1),7 days leaf
1	29370804	29371177	8	1:29369884-29371549	7 days leaf,7 days seedling(Est-1),7 days seedling(Bur-0),open flowers,7 days seedling(Tsu-1),7 days seedling(Bay-0),seed coat cell(4 DPA),up-open flowers
1	29371177	29371549	14	1:29369884-29371549	seed coat cell(4 DPA),14 days seedling,up-open flowers,10 days root non-hair cell,7 days root non-hair cell,7 days whole root,7 days seedling(Bay-0),7 days seedling(Col-0),7 days seedling(Tsu-1),open flowers,7 days seedling(Est-1),7 days seedling(Bur-0),14 days root,7 days leaf
1	29382508	29383254	15	1:29382508-29386045	seed coat cell(7 DPA),7 days whole root,7 days seedling(Bay-0),7 days seedling(Tsu-1),7 days seedling(Col-0),open flowers,seed coat cell(4 DPA),14 days seedling,up-open flowers,10 days root non-hair cell,14 days root,7 days rood hair cell,7 days leaf,7 days seedling(Bur-0),7 days seedling(Est-1)
1	29383254	29383579	7	1:29382508-29386045	7 days seedling(Bay-0),7 days seedling(Tsu-1),7 days seedling(Col-0),7 days whole root,7 days seedling(Est-1),14 days seedling,7 days seedling(Bur-0)
1	29383579	29383720	5	1:29382508-29386045	seed coat cell(4 DPA),7 days seedling(Bur-0),up-open flowers,14 days seedling,14 days root
1	29383720	29383844	4	1:29382508-29386045	seed coat cell(4 DPA),up-open flowers,seed coat cell(7 DPA),7 days whole root
1	29383844	29384269	13	1:29382508-29386045	14 days root,7 days seedling(Est-1),7 days seedling(Bur-0),open flowers,7 days seedling(Col-0),7 days seedling(Bay-0),7 days seedling(Tsu-1),7 days whole root,seed coat cell(7 DPA),14 days seedling,10 days root non-hair cell,up-open flowers,seed coat cell(4 DPA)
1	29384269	29384328	5	1:29382508-29386045	7 days seedling(Bur-0),up-open flowers,seed coat cell(4 DPA),7 days seedling(Col-0),7 days whole root
1	29384328	29384341	2	1:29382508-29386045	14 days root,7 days seedling(Bur-0)
1	29384341	29385580	16	1:29382508-29386045	14 days seedling,7 days seedling(Col-0),7 days seedling(Bay-0),7 days seedling(Tsu-1),7 days seedling(Est-1),7 days leaf,7 days root non-hair cell,up-open flowers,10 days root non-hair cell,seed coat cell(4 DPA),open flowers,seed coat cell(7 DPA),7 days whole root,7 days seedling(Bur-0),7 days rood hair cell,14 days root
1	29385580	29386045	14	1:29382508-29386045	14 days root,7 days rood hair cell,7 days seedling(Est-1),7 days seedling(Bur-0),7 days whole root,seed coat cell(7 DPA),7 days seedling(Tsu-1),7 days seedling(Bay-0),7 days seedling(Col-0),open flowers,seed coat cell(4 DPA),10 days root non-hair cell,up-open flowers,7 days root non-hair cell
1	29437075	29437588	10	1:29437075-29440374	7 days seedling(Est-1),7 days seedling(Bur-0),7 days seedling(Tsu-1),7 days seedling(Col-0),7 days seedling(Bay-0),open flowers,7 days whole root,seed coat cell(7 DPA),up-open flowers,seed coat cell(4 DPA)
1	29437588	29438055	10	1:29437075-29440374	7 days seedling(Est-1),7 days seedling(Bur-0),up-open flowers,seed coat cell(4 DPA),7 days seedling(Bay-0),7 days seedling(Col-0),7 days seedling(Tsu-1),open flowers,7 days whole root,seed coat cell(7 DPA)
1	29438055	29438378	8	1:29437075-29440374	7 days seedling(Bur-0),7 days seedling(Est-1),seed coat cell(7 DPA),7 days seedling(Tsu-1),7 days seedling(Col-0),7 days seedling(Bay-0),seed coat cell(4 DPA),up-open flowers
1	29438378	29438657	10	1:29437075-29440374	seed coat cell(4 DPA),up-open flowers,seed coat cell(7 DPA),7 days whole root,7 days seedling(Col-0),7 days seedling(Bay-0),open flowers,7 days seedling(Tsu-1),7 days seedling(Bur-0),7 days seedling(Est-1)
1	29438657	29439081	16	1:29437075-29440374	7 days seedling(Bur-0),14 days root,7 days rood hair cell,seed coat cell(4 DPA),up-open flowers,10 days root non-hair cell,7 days root non-hair cell,7 days whole root,seed coat cell(7 DPA),open flowers,7 days seedling(Est-1),7 days leaf,14 days seedling,7 days seedling(Bay-0),7 days seedling(Tsu-1),7 days seedling(Col-0)
1	29439110	29439681	13	1:29437075-29440374	seed coat cell(4 DPA),7 days root non-hair cell,up-open flowers,10 days root non-hair cell,seed coat cell(7 DPA),7 days whole root,7 days seedling(Tsu-1),7 days seedling(Bay-0),7 days seedling(Col-0),open flowers,7 days seedling(Bur-0),7 days seedling(Est-1),7 days rood hair cell
1	29439681	29439888	6	1:29437075-29440374	7 days seedling(Tsu-1),open flowers,seed coat cell(7 DPA),up-open flowers,7 days seedling(Bur-0),seed coat cell(4 DPA)
1	29439906	29440374	10	1:29437075-29440374	seed coat cell(7 DPA),7 days seedling(Col-0),7 days seedling(Bay-0),open flowers,7 days seedling(Tsu-1),seed coat cell(4 DPA),up-open flowers,14 days root,7 days seedling(Est-1),7 days seedling(Bur-0)
1	29488415	29489124	17	1:29488415-29490091	7 days leaf,7 days seedling(Est-1),7 days seedling(Col-0),7 days seedling(Bay-0),7 days seedling(Tsu-1),14 days seedling,7 days rood hair cell,14 days root,7 days seedling(Bur-0),7 days whole root_1,open flowers,7 days whole root,seed coat cell(7 DPA),up-open flowers,10 days root non-hair cell,7 days root non-hair cell,seed coat cell(4 DPA)
1	29489124	29489725	9	1:29488415-29490091	7 days rood hair cell,7 days seedling(Bur-0),7 days seedling(Est-1),7 days whole root,7 days seedling(Col-0),seed coat cell(4 DPA),7 days root non-hair cell,up-open flowers,10 days root non-hair cell
1	29489725	29490091	11	1:29488415-29490091	seed coat cell(4 DPA),7 days root non-hair cell,10 days root non-hair cell,up-open flowers,seed coat cell(7 DPA),7 days whole root,7 days seedling(Bay-0),7 days seedling(Col-0),7 days seedling(Est-1),14 days root,7 days rood hair cell
1	29557523	29558127	2	1:29557523-29559038	7 days leaf,7 days whole root_1
1	29558144	29558305	2	1:29557523-29559038	7 days whole root_1,7 days leaf
1	29558305	29558803	13	1:29557523-29559038	7 days seedling(Est-1),14 days root,7 days rood hair cell,7 days leaf,seed coat cell(4 DPA),7 days root non-hair cell,14 days seedling,10 days root non-hair cell,seed coat cell(7 DPA),7 days whole root,7 days seedling(Bay-0),7 days seedling(Col-0),7 days whole root_1
1	29558803	29559038	6	1:29557523-29559038	seed coat cell(4 DPA),up-open flowers,10 days root non-hair cell,14 days root,seed coat cell(7 DPA),7 days whole root_1
1	29755629	29756212	10	1:29755629-29757977	7 days leaf,7 days seedling(Bur-0),7 days seedling(Est-1),seed coat cell(7 DPA),7 days seedling(Col-0),7 days seedling(Tsu-1),7 days seedling(Bay-0),open flowers,seed coat cell(4 DPA),up-open flowers
1	29756212	29756739	15	1:29755629-29757977	7 days leaf,14 days root,7 days seedling(Bur-0),7 days seedling(Est-1),7 days seedling(Col-0),7 days seedling(Bay-0),7 days seedling(Tsu-1),open flowers,seed coat cell(7 DPA),7 days whole root,7 days root non-hair cell,14 days seedling,10 days root non-hair cell,up-open flowers,seed coat cell(4 DPA)
1	29756739	29757159	10	1:29755629-29757977	up-open flowers,10 days root non-hair cell,seed coat cell(4 DPA),7 days seedling(Bay-0),7 days seedling(Col-0),7 days seedling(Tsu-1),open flowers,seed coat cell(7 DPA),7 days seedling(Est-1),7 days seedling(Bur-0)
1	29757159	29757816	9	1:29755629-29757977	seed coat cell(4 DPA),7 days root non-hair cell,10 days root non-hair cell,up-open flowers,seed coat cell(7 DPA),7 days whole root,7 days seedling(Bur-0),14 days root,7 days rood hair cell
1	29757816	29757864	2	1:29755629-29757977	up-open flowers,seed coat cell(4 DPA)
1	29757864	29757977	2	1:29755629-29757977	seed coat cell(4 DPA),up-open flowers
1	29761324	29761581	11	1:29761324-29763176	7 days whole root,7 days seedling(Col-0),7 days seedling(Bay-0),7 days seedling(Tsu-1),seed coat cell(4 DPA),10 days root non-hair cell,7 days root non-hair cell,14 days root,7 days rood hair cell,7 days seedling(Est-1),7 days seedling(Bur-0)
1	29761581	29762198	15	1:29761324-29763176	7 days rood hair cell,7 days leaf,14 days root,7 days seedling(Bur-0),7 days seedling(Est-1),7 days seedling(Col-0),7 days seedling(Bay-0),7 days seedling(Tsu-1),seed coat cell(7 DPA),7 days whole root,7 days root non-hair cell,14 days seedling,up-open flowers,10 days root non-hair cell,seed coat cell(4 DPA)
1	29762198	29762416	6	1:29761324-29763176	seed coat cell(4 DPA),up-open flowers,10 days root non-hair cell,7 days root non-hair cell,7 days whole root,7 days rood hair cell
1	29762448	29763176	16	1:29761324-29763176	7 days seedling(Est-1),7 days leaf,14 days seedling,7 days seedling(Col-0),7 days seedling(Bay-0),7 days seedling(Tsu-1),7 days seedling(Bur-0),14 days root,7 days rood hair cell,seed coat cell(4 DPA),7 days root non-hair cell,10 days root non-hair cell,up-open flowers,seed coat cell(7 DPA),7 days whole root,open flowers
1	29764668	29765355	10	1:29764668-29767198	up-open flowers,seed coat cell(4 DPA),open flowers,7 days seedling(Bay-0),7 days seedling(Tsu-1),7 days seedling(Col-0),seed coat cell(7 DPA),7 days seedling(Est-1),7 days seedling(Bur-0),14 days root
1	29765355	29765421	3	1:29764668-29767198	seed coat cell(4 DPA),up-open flowers,open flowers
1	29765421	29766038	13	1:29764668-29767198	seed coat cell(7 DPA),7 days seedling(Col-0),open flowers,7 days seedling(Bay-0),7 days seedling(Tsu-1),seed coat cell(4 DPA),up-open flowers,14 days seedling,10 days root non-hair cell,14 days root,7 days leaf,7 days seedling(Est-1),7 days seedling(Bur-0)
1	29766038	29766558	14	1:29764668-29767198	7 days seedling(Bur-0),7 days seedling(Est-1),7 days leaf,14 days root,7 days root non-hair cell,14 days seedling,10 days root non-hair cell,up-open flowers,seed coat cell(4 DPA),7 days seedling(Tsu-1),7 days seedling(Col-0),open flowers,7 days seedling(Bay-0),seed coat cell(7 DPA)
1	29766558	29767198	11	1:29764668-29767198	seed coat cell(4 DPA),14 days seedling,up-open flowers,seed coat cell(7 DPA),7 days seedling(Tsu-1),7 days seedling(Col-0),7 days seedling(Bay-0),7 days seedling(Bur-0),7 days seedling(Est-1),14 days root,7 days leaf
1	29783291	29783415	5	1:29783291-29785652	seed coat cell(4 DPA),7 days seedling(Est-1),7 days seedling(Bur-0),7 days whole root,7 days seedling(Tsu-1)
1	29783415	29783832	15	1:29783291-29785652	seed coat cell(4 DPA),7 days root non-hair cell,up-open flowers,14 days seedling,10 days root non-hair cell,seed coat cell(7 DPA),7 days whole root,open flowers,7 days seedling(Bay-0),7 days seedling(Col-0),7 days seedling(Tsu-1),7 days seedling(Bur-0),7 days seedling(Est-1),14 days root,7 days rood hair cell
1	29783832	29784506	13	1:29783291-29785652	7 days seedling(Bay-0),7 days seedling(Col-0),7 days seedling(Tsu-1),seed coat cell(7 DPA),7 days whole root,7 days root non-hair cell,up-open flowers,10 days root non-hair cell,seed coat cell(4 DPA),7 days rood hair cell,14 days root,7 days seedling(Bur-0),7 days seedling(Est-1)
1	29784506	29785141	13	1:29783291-29785652	14 days root,7 days seedling(Bur-0),7 days seedling(Est-1),seed coat cell(7 DPA),7 days whole root,7 days seedling(Bay-0),7 days seedling(Col-0),7 days seedling(Tsu-1),open flowers,seed coat cell(4 DPA),7 days root non-hair cell,up-open flowers,10 days root non-hair cell
1	29785141	29785652	15	1:29783291-29785652	7 days rood hair cell,14 days root,7 days seedling(Est-1),7 days seedling(Bur-0),open flowers,7 days seedling(Bay-0),7 days seedling(Tsu-1),7 days seedling(Col-0),7 days whole root,seed coat cell(7 DPA),14 days seedling,up-open flowers,10 days root non-hair cell,7 days root non-hair cell,seed coat cell(4 DPA)
1	29898005	29898289	16	1:29898005-29899522	7 days whole root_1,open flowers,7 days whole root,seed coat cell(7 DPA),up-open flowers,10 days root non-hair cell,7 days root non-hair cell,seed coat cell(4 DPA),7 days rood hair cell,14 days root,7 days seedling(Bur-0),7 days seedling(Bay-0),7 days seedling(Col-0),14 days seedling,7 days leaf,7 days seedling(Est-1)
1	29898289	29898661	16	1:29898005-29899522	7 days rood hair cell,14 days root,7 days seedling(Bur-0),open flowers,7 days whole root_1,seed coat cell(7 DPA),7 days whole root,7 days root non-hair cell,10 days root non-hair cell,up-open flowers,seed coat cell(4 DPA),7 days leaf,7 days seedling(Est-1),7 days seedling(Col-0),7 days seedling(Bay-0),14 days seedling
1	29898661	29899090	16	1:29898005-29899522	7 days root non-hair cell,10 days root non-hair cell,up-open flowers,seed coat cell(4 DPA),open flowers,7 days whole root_1,seed coat cell(7 DPA),7 days whole root,7 days seedling(Bur-0),7 days rood hair cell,14 days root,14 days seedling,7 days seedling(Bay-0),7 days seedling(Col-0),7 days seedling(Est-1),7 days leaf
1	29899124	29899522	1	1:29898005-29899522	seed coat cell(4 DPA)
1	30267855	30268477	12	1:30267855-30269413	7 days seedling(Bur-0),7 days seedling(Est-1),14 days root,7 days rood hair cell,seed coat cell(4 DPA),7 days root non-hair cell,10 days root non-hair cell,seed coat cell(7 DPA),7 days whole root,7 days seedling(Col-0),7 days seedling(Bay-0),7 days seedling(Tsu-1)
1	30268524	30268963	14	1:30267855-30269413	7 days seedling(Tsu-1),7 days seedling(Col-0),7 days seedling(Bay-0),open flowers,7 days whole root,seed coat cell(7 DPA),10 days root non-hair cell,14 days seedling,7 days root non-hair cell,seed coat cell(4 DPA),7 days rood hair cell,14 days root,7 days seedling(Est-1),7 days seedling(Bur-0)
1	30268963	30269413	10	1:30267855-30269413	10 days root non-hair cell,7 days root non-hair cell,7 days seedling(Bay-0),7 days seedling(Col-0),7 days seedling(Tsu-1),7 days whole root,7 days seedling(Est-1),7 days seedling(Bur-0),7 days rood hair cell,14 days root
1	30301767	30303282	17	1:30301767-30303538	7 days seedling(Est-1),7 days leaf,14 days seedling,7 days seedling(Col-0),7 days seedling(Bay-0),7 days seedling(Tsu-1),7 days seedling(Bur-0),7 days rood hair cell,14 days root,10 days root non-hair cell,up-open flowers,7 days root non-hair cell,seed coat cell(4 DPA),7 days whole root_1,open flowers,7 days whole root,seed coat cell(7 DPA)
1	30303282	30303538	17	1:30301767-30303538	7 days seedling(Bur-0),14 days root,7 days rood hair cell,seed coat cell(4 DPA),10 days root non-hair cell,up-open flowers,7 days root non-hair cell,7 days whole root,seed coat cell(7 DPA),7 days whole root_1,open flowers,7 days seedling(Est-1),7 days leaf,14 days seedling,7 days seedling(Bay-0),7 days seedling(Tsu-1),7 days seedling(Col-0)
1	30377173	30377416	6	1:30377173-30378766	10 days root non-hair cell,7 days root non-hair cell,seed coat cell(4 DPA),7 days seedling(Col-0),7 days rood hair cell,7 days whole root
1	30377416	30378070	12	1:30377173-30378766	7 days whole root,seed coat cell(7 DPA),7 days seedling(Bay-0),7 days seedling(Col-0),7 days seedling(Tsu-1),seed coat cell(4 DPA),10 days root non-hair cell,7 days root non-hair cell,14 days root,7 days rood hair cell,7 days seedling(Est-1),7 days seedling(Bur-0)
1	30378070	30378766	16	1:30377173-30378766	7 days leaf,7 days seedling(Est-1),7 days seedling(Col-0),7 days seedling(Tsu-1),7 days seedling(Bay-0),14 days seedling,14 days root,7 days rood hair cell,7 days seedling(Bur-0),seed coat cell(7 DPA),7 days whole root,open flowers,seed coat cell(4 DPA),7 days root non-hair cell,10 days root non-hair cell,up-open flowers
2	180253	180434	3	2:180253-181873	7 days seedling(Est-1),7 days leaf,7 days seedling(Col-0)
2	180434	180652	3	2:180253-181873	7 days seedling(Est-1),7 days seedling(Col-0),7 days leaf
2	180679	181873	12	2:180253-181873	14 days root,7 days leaf,7 days seedling(Est-1),7 days seedling(Bur-0),7 days whole root_1,7 days seedling(Tsu-1),7 days seedling(Col-0),7 days seedling(Bay-0),open flowers,seed coat cell(4 DPA),14 days seedling,up-open flowers
2	233612	234022	6	2:233612-235393	7 days whole root,7 days rood hair cell,7 days seedling(Est-1),10 days root non-hair cell,7 days root non-hair cell,7 days seedling(Bur-0)
2	234032	234261	7	2:233612-235393	14 days root,7 days whole root,7 days rood hair cell,7 days seedling(Bur-0),7 days root non-hair cell,7 days seedling(Est-1),10 days root non-hair cell
2	234261	234862	12	2:233612-235393	7 days seedling(Est-1),7 days seedling(Bur-0),14 days root,7 days rood hair cell,up-open flowers,10 days root non-hair cell,7 days root non-hair cell,7 days whole root,seed coat cell(7 DPA),7 days seedling(Tsu-1),7 days seedling(Bay-0),7 days seedling(Col-0)
2	234882	235393	12	2:233612-235393	7 days rood hair cell,14 days root,7 days seedling(Bur-0),7 days seedling(Est-1),7 days seedling(Col-0),7 days seedling(Bay-0),7 days seedling(Tsu-1),7 days whole root,7 days root non-hair cell,10 days root non-hair cell,14 days seedling,seed coat cell(4 DPA)
2	252495	253390	15	2:252495-254477	seed coat cell(7 DPA),7 days whole root,7 days seedling(Col-0),7 days seedling(Bay-0),open flowers,7 days seedling(Tsu-1),seed coat cell(4 DPA),7 days root non-hair cell,10 days root non-hair cell,14 days seedling,up-open flowers,14 days root,7 days rood hair cell,7 days seedling(Bur-0),7 days seedling(Est-1)
2	253390	253851	15	2:252495-254477	seed coat cell(4 DPA),14 days seedling,10 days root non-hair cell,up-open flowers,7 days root non-hair cell,7 days whole root,seed coat cell(7 DPA),7 days seedling(Col-0),7 days seedling(Bay-0),open flowers,7 days seedling(Tsu-1),7 days seedling(Est-1),7 days seedling(Bur-0),14 days root,7 days rood hair cell
2	253851	254395	15	2:252495-254477	10 days root non-hair cell,14 days seedling,up-open flowers,7 days root non-hair cell,seed coat cell(4 DPA),7 days seedling(Bay-0),7 days seedling(Col-0),open flowers,7 days seedling(Tsu-1),7 days whole root,seed coat cell(7 DPA),7 days seedling(Est-1),7 days seedling(Bur-0),7 days rood hair cell,14 days root
2	254395	254477	5	2:252495-254477	7 days rood hair cell,7 days whole root,7 days seedling(Est-1),10 days root non-hair cell,7 days seedling(Bur-0)
2	258095	258322	5	2:258095-259611	7 days seedling(Bur-0),7 days seedling(Est-1),7 days whole root,7 days seedling(Bay-0),7 days seedling(Tsu-1)
2	258322	258643	6	2:258095-259611	7 days seedling(Tsu-1),7 days seedling(Bay-0),7 days seedling(Bur-0),7 days seedling(Est-1),up-open flowers,seed coat cell(4 DPA)
2	258643	258800	6	2:258095-259611	7 days whole root,7 days seedling(Tsu-1),7 days seedling(Bay-0),7 days seedling(Bur-0),up-open flowers,7 days seedling(Est-1)
2	258800	259439	16	2:258095-259611	7 days seedling(Est-1),7 days leaf,14 days seedling,7 days seedling(Bay-0),7 days seedling(Tsu-1),7 days seedling(Col-0),7 days seedling(Bur-0),14 days root,7 days rood hair cell,seed coat cell(4 DPA),up-open flowers,10 days root non-hair cell,7 days root non-hair cell,7 days whole root,seed coat cell(7 DPA),open flowers
2	259439	259611	9	2:258095-259611	7 days rood hair cell,14 days root,7 days seedling(Bur-0),7 days seedling(Est-1),7 days seedling(Bay-0),7 days seedling(Col-0),7 days seedling(Tsu-1),7 days whole root,7 days root non-hair cell
2	260335	260637	4	2:260335-262252	7 days whole root,10 days root non-hair cell,up-open flowers,seed coat cell(4 DPA)
2	260637	260963	7	2:260335-262252	open flowers,7 days seedling(Tsu-1),7 days seedling(Col-0),7 days seedling(Bay-0),14 days seedling,up-open flowers,seed coat cell(4 DPA)
2	260977	261169	5	2:260335-262252	seed coat cell(4 DPA),7 days seedling(Est-1),7 days seedling(Bur-0),7 days seedling(Bay-0),7 days seedling(Tsu-1)
2	261183	261658	13	2:260335-262252	7 days seedling(Est-1),7 days seedling(Bur-0),10 days root non-hair cell,14 days seedling,up-open flowers,7 days root non-hair cell,seed coat cell(4 DPA),7 days seedling(Tsu-1),7 days seedling(Col-0),7 days seedling(Bay-0),open flowers,7 days whole root,seed coat cell(7 DPA)
2	261658	262164	17	2:260335-262252	7 days seedling(Est-1),7 days leaf,14 days seedling,7 days seedling(Col-0),7 days seedling(Bay-0),7 days seedling(Tsu-1),7 days seedling(Bur-0),7 days rood hair cell,14 days root,7 days root non-hair cell,10 days root non-hair cell,up-open flowers,seed coat cell(4 DPA),open flowers,7 days whole root_1,seed coat cell(7 DPA),7 days whole root
2	262182	262252	1	2:260335-262252	7 days seedling(Bay-0)
2	378811	379426	17	2:378811-382214	open flowers,7 days whole root_1,seed coat cell(7 DPA),7 days whole root,7 days root non-hair cell,10 days root non-hair cell,up-open flowers,seed coat cell(4 DPA),7 days rood hair cell,14 days root,7 days seedling(Bur-0),7 days seedling(Tsu-1),7 days seedling(Bay-0),7 days seedling(Col-0),14 days seedling,7 days leaf,7 days seedling(Est-1)
2	379426	380003	15	2:378811-382214	7 days seedling(Est-1),7 days seedling(Bur-0),7 days rood hair cell,seed coat cell(4 DPA),up-open flowers,14 days seedling,10 days root non-hair cell,7 days root non-hair cell,7 days whole root,seed coat cell(7 DPA),7 days whole root_1,7 days seedling(Col-0),open flowers,7 days seedling(Tsu-1),7 days seedling(Bay-0)
2	380003	380514	15	2:378811-382214	seed coat cell(4 DPA),14 days seedling,10 days root non-hair cell,7 days root non-hair cell,7 days whole root,seed coat cell(7 DPA),7 days whole root_1,7 days seedling(Bay-0),7 days seedling(Col-0),7 days seedling(Tsu-1),open flowers,7 days seedling(Est-1),7 days seedling(Bur-0),14 days root,7 days rood hair cell
2	380514	381408	13	2:378811-382214	14 days root,7 days rood hair cell,7 days seedling(Bur-0),7 days seedling(Est-1),7 days whole root,7 days seedling(Tsu-1),7 days seedling(Col-0),7 days seedling(Bay-0),seed coat cell(4 DPA),7 days root non-hair cell,10 days root non-hair cell,14 days seedling,up-open flowers
2	381408	382214	15	2:378811-382214	7 days root non-hair cell,14 days seedling,up-open flowers,10 days root non-hair cell,seed coat cell(4 DPA),7 days seedling(Col-0),7 days seedling(Bay-0),7 days seedling(Tsu-1),open flowers,seed coat cell(7 DPA),7 days whole root,7 days seedling(Bur-0),7 days seedling(Est-1),7 days rood hair cell,14 days root
2	382750	383999	17	2:382750-384604	7 days leaf,7 days seedling(Est-1),7 days seedling(Bay-0),7 days seedling(Col-0),7 days seedling(Tsu-1),14 days seedling,14 days root,7 days rood hair cell,7 days seedling(Bur-0),seed coat cell(7 DPA),7 days whole root,open flowers,7 days whole root_1,seed coat cell(4 DPA),7 days root non-hair cell,10 days root non-hair cell,up-open flowers
2	383999	384213	13	2:382750-384604	7 days seedling(Tsu-1),7 days seedling(Bay-0),7 days seedling(Col-0),open flowers,7 days whole root,10 days root non-hair cell,14 days seedling,7 days root non-hair cell,seed coat cell(4 DPA),7 days rood hair cell,14 days root,7 days seedling(Est-1),7 days seedling(Bur-0)
2	384213	384604	15	2:382750-384604	seed coat cell(7 DPA),7 days whole root,open flowers,7 days seedling(Col-0),7 days seedling(Tsu-1),7 days seedling(Bay-0),seed coat cell(4 DPA),7 days root non-hair cell,10 days root non-hair cell,14 days seedling,up-open flowers,14 days root,7 days rood hair cell,7 days seedling(Bur-0),7 days seedling(Est-1)
2	411925	412636	16	2:411925-414505	seed coat cell(7 DPA),7 days whole root,open flowers,seed coat cell(4 DPA),7 days root non-hair cell,10 days root non-hair cell,up-open flowers,14 days root,7 days rood hair cell,7 days seedling(Bur-0),7 days seedling(Tsu-1),7 days seedling(Col-0),7 days seedling(Bay-0),14 days seedling,7 days leaf,7 days seedling(Est-1)
2	412636	413127	11	2:411925-414505	seed coat cell(4 DPA),up-open flowers,10 days root non-hair cell,7 days whole root,7 days seedling(Bay-0),open flowers,7 days seedling(Col-0),7 days seedling(Tsu-1),7 days seedling(Est-1),7 days seedling(Bur-0),14 days root
2	413151	413375	9	2:411925-414505	7 days seedling(Col-0),7 days seedling(Tsu-1),7 days seedling(Bay-0),7 days whole root,up-open flowers,10 days root non-hair cell,seed coat cell(4 DPA),7 days seedling(Bur-0),7 days seedling(Est-1)
2	413375	413866	13	2:411925-414505	14 days root,7 days seedling(Bur-0),7 days seedling(Est-1),7 days whole root,7 days seedling(Col-0),7 days seedling(Tsu-1),7 days seedling(Bay-0),open flowers,seed coat cell(4 DPA),7 days root non-hair cell,10 days root non-hair cell,14 days seedling,up-open flowers
2	413866	413973	6	2:411925-414505	7 days whole root,7 days seedling(Tsu-1),7 days seedling(Col-0),7 days seedling(Bay-0),7 days seedling(Est-1),7 days seedling(Bur-0)
2	413973	414505	11	2:411925-414505	7 days seedling(Col-0),open flowers,7 days seedling(Tsu-1),7 days seedling(Bay-0),7 days whole root,10 days root non-hair cell,up-open flowers,seed coat cell(4 DPA),7 days leaf,7 days seedling(Bur-0),7 days seedling(Est-1)
2	978071	978229	5	2:978071-979607	7 days rood hair cell,7 days seedling(Bay-0),7 days whole root,7 days root non-hair cell,10 days root non-hair cell
2	978229	978936	13	2:978071-979607	7 days seedling(Bur-0),7 days seedling(Est-1),14 days root,7 days rood hair cell,7 days root non-hair cell,up-open flowers,10 days root non-hair cell,7 days whole root,7 days seedling(Col-0),7 days seedling(Tsu-1),7 days seedling(Bay-0),open flowers,7 days whole root_1
2	978936	979044	6	2:978071-979607	10 days root non-hair cell,7 days seedling(Bur-0),7 days root non-hair cell,7 days seedling(Bay-0),7 days seedling(Col-0),7 days whole root
2	979044	979463	15	2:978071-979607	7 days rood hair cell,14 days root,7 days seedling(Bur-0),7 days seedling(Est-1),7 days seedling(Col-0),open flowers,7 days seedling(Bay-0),7 days seedling(Tsu-1),7 days whole root_1,seed coat cell(7 DPA),7 days whole root,7 days root non-hair cell,up-open flowers,10 days root non-hair cell,seed coat cell(4 DPA)
2	979463	979607	8	2:978071-979607	seed coat cell(7 DPA),open flowers,7 days seedling(Bay-0),7 days seedling(Col-0),seed coat cell(4 DPA),up-open flowers,14 days root,7 days seedling(Est-1)
2	1381328	1381412	3	2:1381328-1382997	7 days seedling(Est-1),seed coat cell(7 DPA),7 days seedling(Bay-0)
2	1381412	1381581	3	2:1381328-1382997	7 days seedling(Est-1),7 days seedling(Bay-0),7 days seedling(Tsu-1)
2	1381581	1381639	3	2:1381328-1382997	7 days root non-hair cell,7 days seedling(Est-1),10 days root non-hair cell
2	1381639	1382339	13	2:1381328-1382997	14 days seedling,10 days root non-hair cell,up-open flowers,7 days root non-hair cell,7 days seedling(Col-0),7 days seedling(Bay-0),7 days seedling(Tsu-1),7 days whole root,seed coat cell(7 DPA),7 days seedling(Est-1),7 days seedling(Bur-0),7 days rood hair cell,14 days root
2	1382339	1382997	16	2:1381328-1382997	14 days seedling,7 days seedling(Tsu-1),7 days seedling(Bay-0),7 days seedling(Col-0),7 days seedling(Est-1),seed coat cell(4 DPA),7 days root non-hair cell,up-open flowers,10 days root non-hair cell,seed coat cell(7 DPA),7 days whole root,open flowers,7 days whole root_1,7 days seedling(Bur-0),14 days root,7 days rood hair cell
2	3313642	3313888	9	2:3313642-3315189	14 days root,7 days leaf,seed coat cell(4 DPA),10 days root non-hair cell,up-open flowers,7 days root non-hair cell,seed coat cell(7 DPA),7 days seedling(Col-0),open flowers
2	3313888	3314190	13	2:3313642-3315189	seed coat cell(4 DPA),14 days seedling,10 days root non-hair cell,up-open flowers,7 days root non-hair cell,7 days whole root,seed coat cell(7 DPA),7 days whole root_1,7 days seedling(Col-0),open flowers,14 days root,7 days leaf,7 days rood hair cell
2	3314190	3314402	12	2:3313642-3315189	14 days root,7 days rood hair cell,7 days leaf,seed coat cell(4 DPA),7 days root non-hair cell,14 days seedling,up-open flowers,10 days root non-hair cell,seed coat cell(7 DPA),open flowers,7 days seedling(Col-0),7 days whole root_1
2	3314402	3314726	13	2:3313642-3315189	7 days rood hair cell,7 days leaf,14 days root,7 days root non-hair cell,14 days seedling,10 days root non-hair cell,up-open flowers,seed coat cell(4 DPA),7 days seedling(Col-0),open flowers,7 days whole root_1,seed coat cell(7 DPA),7 days whole root
2	3314726	3315189	16	2:3313642-3315189	7 days whole root_1,open flowers,7 days whole root,seed coat cell(7 DPA),10 days root non-hair cell,up-open flowers,7 days root non-hair cell,seed coat cell(4 DPA),7 days rood hair cell,14 days root,7 days seedling(Bur-0),7 days seedling(Col-0),7 days seedling(Bay-0),14 days seedling,7 days leaf,7 days seedling(Est-1)
2	3333440	3333753	8	2:3333440-3335467	7 days leaf,seed coat cell(4 DPA),10 days root non-hair cell,up-open flowers,7 days root non-hair cell,seed coat cell(7 DPA),open flowers,7 days seedling(Col-0)
2	3333753	3333946	5	2:3333440-3335467	seed coat cell(4 DPA),10 days root non-hair cell,up-open flowers,seed coat cell(7 DPA),open flowers
2	3333965	3334256	9	2:3333440-3335467	10 days root non-hair cell,up-open flowers,7 days root non-hair cell,seed coat cell(4 DPA),7 days seedling(Col-0),open flowers,seed coat cell(7 DPA),7 days leaf,7 days rood hair cell
2	3334256	3334622	12	2:3333440-3335467	seed coat cell(7 DPA),7 days whole root,open flowers,7 days seedling(Col-0),7 days whole root_1,seed coat cell(4 DPA),7 days root non-hair cell,up-open flowers,10 days root non-hair cell,14 days root,7 days rood hair cell,7 days leaf
2	3334622	3334893	11	2:3333440-3335467	14 days root,7 days leaf,7 days rood hair cell,seed coat cell(7 DPA),7 days whole root_1,open flowers,7 days seedling(Col-0),seed coat cell(4 DPA),up-open flowers,10 days root non-hair cell,7 days root non-hair cell
2	3334893	3335467	11	2:3333440-3335467	7 days leaf,7 days rood hair cell,14 days root,up-open flowers,10 days root non-hair cell,7 days root non-hair cell,seed coat cell(4 DPA),7 days whole root_1,open flowers,7 days seedling(Col-0),seed coat cell(7 DPA)
2	3376413	3376725	5	2:3376413-3378829	seed coat cell(4 DPA),up-open flowers,seed coat cell(7 DPA),7 days leaf,open flowers
2	3376725	3377228	10	2:3376413-3378829	7 days rood hair cell,7 days leaf,14 days root,7 days root non-hair cell,up-open flowers,10 days root non-hair cell,seed coat cell(4 DPA),open flowers,7 days seedling(Col-0),seed coat cell(7 DPA)
2	3377228	3377527	10	2:3376413-3378829	seed coat cell(7 DPA),open flowers,7 days seedling(Col-0),seed coat cell(4 DPA),10 days root non-hair cell,up-open flowers,7 days root non-hair cell,14 days root,7 days leaf,7 days rood hair cell
2	3377527	3377880	8	2:3376413-3378829	7 days root non-hair cell,up-open flowers,10 days root non-hair cell,seed coat cell(4 DPA),open flowers,7 days seedling(Col-0),seed coat cell(7 DPA),7 days leaf
2	3377880	3378554	13	2:3376413-3378829	seed coat cell(4 DPA),10 days root non-hair cell,14 days seedling,up-open flowers,7 days root non-hair cell,7 days whole root,seed coat cell(7 DPA),7 days whole root_1,7 days seedling(Col-0),open flowers,14 days root,7 days leaf,7 days rood hair cell
2	3378554	3378829	10	2:3376413-3378829	7 days rood hair cell,7 days leaf,14 days root,7 days root non-hair cell,up-open flowers,10 days root non-hair cell,seed coat cell(4 DPA),open flowers,7 days seedling(Col-0),seed coat cell(7 DPA)
2	4005812	4006597	13	2:4005812-4007512	seed coat cell(7 DPA),7 days whole root,open flowers,7 days seedling(Col-0),7 days whole root_1,seed coat cell(4 DPA),7 days root non-hair cell,10 days root non-hair cell,14 days seedling,up-open flowers,14 days root,7 days rood hair cell,7 days leaf
2	4006597	4006668	2	2:4005812-4007512	7 days whole root_1,14 days seedling
2	4006668	4006912	2	2:4005812-4007512	14 days seedling,7 days whole root_1
2	4006912	4007512	9	2:4005812-4007512	14 days root,seed coat cell(4 DPA),7 days root non-hair cell,10 days root non-hair cell,14 days seedling,seed coat cell(7 DPA),7 days whole root,7 days seedling(Col-0),7 days whole root_1
2	6025364	6025583	1	2:6025364-6027026	7 days leaf
2	6025583	6026430	15	2:6025364-6027026	seed coat cell(7 DPA),7 days whole root,7 days seedling(Col-0),7 days seedling(Tsu-1),7 days seedling(Bay-0),open flowers,7 days whole root_1,seed coat cell(4 DPA),7 days root non-hair cell,14 days seedling,10 days root non-hair cell,up-open flowers,14 days root,7 days rood hair cell,7 days leaf
2	6026430	6026627	3	2:6025364-6027026	14 days root,7 days whole root_1,7 days leaf
2	6026627	6026840	3	2:6025364-6027026	14 days root,7 days leaf,7 days whole root_1
2	6026840	6027026	3	2:6025364-6027026	7 days seedling(Col-0),7 days leaf,7 days whole root_1
2	7258493	7258558	2	2:7258493-7261284	7 days rood hair cell,7 days whole root
2	7258558	7259618	16	2:7258493-7261284	7 days seedling(Col-0),7 days seedling(Bay-0),7 days seedling(Tsu-1),14 days seedling,7 days leaf,7 days seedling(Est-1),open flowers,7 days whole root,seed coat cell(7 DPA),up-open flowers,10 days root non-hair cell,7 days root non-hair cell,seed coat cell(4 DPA),7 days rood hair cell,14 days root,7 days seedling(Bur-0)
2	7259618	7259870	6	2:7258493-7261284	7 days root non-hair cell,7 days seedling(Est-1),10 days root non-hair cell,7 days whole root,7 days seedling(Bay-0),7 days rood hair cell
2	7259870	7260244	16	2:7258493-7261284	7 days seedling(Est-1),7 days leaf,14 days seedling,7 days seedling(Bay-0),7 days seedling(Tsu-1),7 days seedling(Col-0),7 days seedling(Bur-0),7 days rood hair cell,14 days root,7 days root non-hair cell,10 days root non-hair cell,up-open flowers,seed coat cell(4 DPA),open flowers,seed coat cell(7 DPA),7 days whole root
2	7260244	7260295	11	2:7258493-7261284	seed coat cell(4 DPA),7 days root non-hair cell,10 days root non-hair cell,seed coat cell(7 DPA),7 days whole root,7 days seedling(Col-0),7 days seedling(Bay-0),open flowers,7 days seedling(Bur-0),7 days seedling(Est-1),7 days rood hair cell
2	7260295	7260847	16	2:7258493-7261284	7 days rood hair cell,14 days root,7 days seedling(Bur-0),open flowers,7 days whole root,seed coat cell(7 DPA),up-open flowers,10 days root non-hair cell,7 days root non-hair cell,seed coat cell(4 DPA),7 days leaf,7 days seedling(Est-1),7 days seedling(Bay-0),7 days seedling(Col-0),7 days seedling(Tsu-1),14 days seedling
2	7260847	7261284	15	2:7258493-7261284	7 days seedling(Col-0),open flowers,7 days seedling(Bay-0),7 days seedling(Tsu-1),7 days whole root,seed coat cell(7 DPA),up-open flowers,14 days seedling,10 days root non-hair cell,7 days root non-hair cell,seed coat cell(4 DPA),7 days rood hair cell,14 days root,7 days seedling(Est-1),7 days seedling(Bur-0)
2	7578153	7579776	14	2:7578153-7579975	7 days root non-hair cell,up-open flowers,10 days root non-hair cell,seed coat cell(4 DPA),7 days seedling(Col-0),7 days seedling(Bay-0),7 days seedling(Tsu-1),open flowers,seed coat cell(7 DPA),7 days whole root,7 days seedling(Bur-0),7 days seedling(Est-1),7 days rood hair cell,14 days root
2	7579802	7579975	3	2:7578153-7579975	7 days seedling(Tsu-1),7 days seedling(Est-1),7 days seedling(Bur-0)
2	7602861	7602924	2	2:7602861-7606249	14 days root,7 days whole root
2	7602924	7603419	15	2:7602861-7606249	7 days whole root,open flowers,7 days seedling(Col-0),7 days seedling(Tsu-1),7 days seedling(Bay-0),seed coat cell(4 DPA),7 days root non-hair cell,14 days seedling,up-open flowers,10 days root non-hair cell,14 days root,7 days rood hair cell,7 days leaf,7 days seedling(Bur-0),7 days seedling(Est-1)
2	7603419	7603614	14	2:7602861-7606249	7 days seedling(Bur-0),7 days seedling(Est-1),7 days rood hair cell,7 days leaf,14 days root,7 days root non-hair cell,10 days root non-hair cell,14 days seedling,up-open flowers,seed coat cell(4 DPA),7 days seedling(Bay-0),7 days seedling(Tsu-1),7 days seedling(Col-0),7 days whole root
2	7603614	7603693	7	2:7602861-7606249	7 days leaf,7 days whole root,7 days root non-hair cell,7 days seedling(Est-1),14 days seedling,10 days root non-hair cell,up-open flowers
2	7603693	7603940	8	2:7602861-7606249	14 days root,7 days leaf,7 days seedling(Bur-0),7 days seedling(Est-1),7 days whole root,seed coat cell(4 DPA),up-open flowers,14 days seedling
2	7603940	7604388	15	2:7602861-7606249	7 days seedling(Bur-0),7 days seedling(Est-1),14 days root,7 days rood hair cell,7 days leaf,seed coat cell(4 DPA),7 days root non-hair cell,14 days seedling,10 days root non-hair cell,up-open flowers,7 days whole root,7 days seedling(Col-0),7 days seedling(Bay-0),7 days seedling(Tsu-1),open flowers
2	7604388	7605046	10	2:7602861-7606249	7 days seedling(Est-1),7 days seedling(Bur-0),7 days rood hair cell,14 days root,10 days root non-hair cell,7 days root non-hair cell,7 days seedling(Bay-0),7 days seedling(Col-0),7 days seedling(Tsu-1),7 days whole root
2	7605046	7605815	14	2:7602861-7606249	7 days whole root,open flowers,7 days seedling(Col-0),7 days seedling(Bay-0),7 days seedling(Tsu-1),seed coat cell(4 DPA),7 days root non-hair cell,14 days seedling,up-open flowers,10 days root non-hair cell,14 days root,7 days rood hair cell,7 days seedling(Bur-0),7 days seedling(Est-1)
2	7605815	7606019	8	2:7602861-7606249	7 days whole root,7 days seedling(Bay-0),7 days seedling(Tsu-1),10 days root non-hair cell,7 days root non-hair cell,7 days rood hair cell,7 days seedling(Est-1),7 days seedling(Bur-0)
2	7606019	7606246	15	2:7602861-7606249	7 days rood hair cell,14 days root,7 days seedling(Est-1),7 days seedling(Bur-0),7 days seedling(Bay-0),7 days seedling(Col-0),7 days seedling(Tsu-1),open flowers,7 days whole root,seed coat cell(7 DPA),up-open flowers,14 days seedling,10 days root non-hair cell,7 days root non-hair cell,seed coat cell(4 DPA)
2	7606246	7606249	8	2:7602861-7606249	7 days rood hair cell,14 days root,7 days seedling(Bur-0),7 days seedling(Est-1),7 days seedling(Col-0),7 days whole root,7 days root non-hair cell,10 days root non-hair cell
2	7901112	7901240	4	2:7901112-7903642	7 days whole root,14 days root,7 days seedling(Est-1),7 days root non-hair cell
2	7901240	7901891	16	2:7901112-7903642	7 days rood hair cell,14 days root,7 days seedling(Bur-0),open flowers,seed coat cell(7 DPA),7 days whole root,7 days root non-hair cell,up-open flowers,10 days root non-hair cell,seed coat cell(4 DPA),7 days leaf,7 days seedling(Est-1),7 days seedling(Bay-0),7 days seedling(Col-0),7 days seedling(Tsu-1),14 days seedling
2	7901891	7902430	12	2:7901112-7903642	seed coat cell(4 DPA),7 days root non-hair cell,10 days root non-hair cell,seed coat cell(7 DPA),7 days whole root,7 days seedling(Bay-0),7 days seedling(Tsu-1),open flowers,7 days seedling(Bur-0),7 days seedling(Est-1),14 days root,7 days rood hair cell
2	7902430	7903272	11	2:7901112-7903642	10 days root non-hair cell,7 days root non-hair cell,7 days seedling(Col-0),7 days seedling(Tsu-1),7 days seedling(Bay-0),7 days whole root,seed coat cell(7 DPA),7 days seedling(Est-1),7 days seedling(Bur-0),7 days rood hair cell,14 days root
2	7903272	7903642	7	2:7901112-7903642	10 days root non-hair cell,7 days root non-hair cell,7 days seedling(Bur-0),7 days rood hair cell,7 days seedling(Bay-0),7 days whole root,14 days root
2	8104783	8105683	13	2:8104783-8108324	7 days seedling(Bay-0),7 days seedling(Col-0),7 days seedling(Tsu-1),open flowers,7 days whole root,7 days root non-hair cell,10 days root non-hair cell,14 days seedling,seed coat cell(4 DPA),7 days rood hair cell,14 days root,7 days seedling(Bur-0),7 days seedling(Est-1)
2	8105683	8105887	7	2:8104783-8108324	10 days root non-hair cell,7 days seedling(Est-1),7 days root non-hair cell,7 days seedling(Bur-0),7 days whole root,7 days rood hair cell,7 days seedling(Tsu-1)
2	8105900	8106040	3	2:8104783-8108324	7 days whole root,7 days seedling(Tsu-1),7 days seedling(Est-1)
2	8106040	8106147	4	2:8104783-8108324	7 days whole root,7 days seedling(Tsu-1),7 days seedling(Bur-0),7 days seedling(Est-1)
2	8106162	8106769	16	2:8104783-8108324	7 days seedling(Bur-0),14 days root,7 days rood hair cell,seed coat cell(4 DPA),10 days root non-hair cell,up-open flowers,7 days root non-hair cell,7 days whole root,seed coat cell(7 DPA),open flowers,7 days seedling(Est-1),7 days leaf,14 days seedling,7 days seedling(Col-0),7 days seedling(Tsu-1),7 days seedling(Bay-0)
2	8106769	8107477	9	2:8104783-8108324	7 days seedling(Est-1),7 days seedling(Bur-0),7 days rood hair cell,10 days root non-hair cell,7 days root non-hair cell,7 days whole root,7 days seedling(Col-0),7 days seedling(Bay-0),7 days seedling(Tsu-1)
2	8107477	8108065	17	2:8104783-8108324	7 days seedling(Est-1),7 days leaf,14 days seedling,7 days seedling(Bay-0),7 days seedling(Col-0),7 days seedling(Tsu-1),7 days seedling(Bur-0),7 days rood hair cell,14 days root,7 days root non-hair cell,up-open flowers,10 days root non-hair cell,seed coat cell(4 DPA),open flowers,7 days whole root_1,seed coat cell(7 DPA),7 days whole root
2	8108065	8108111	4	2:8104783-8108324	7 days seedling(Bur-0),7 days seedling(Est-1),seed coat cell(7 DPA),7 days seedling(Bay-0)
2	8108111	8108303	5	2:8104783-8108324	7 days seedling(Bur-0),7 days seedling(Est-1),7 days seedling(Bay-0),7 days seedling(Tsu-1),7 days whole root
2	8108303	8108324	4	2:8104783-8108324	7 days seedling(Bur-0),7 days seedling(Est-1),7 days seedling(Bay-0),7 days whole root
2	8214802	8215129	12	2:8214802-8217181	10 days root non-hair cell,7 days root non-hair cell,seed coat cell(4 DPA),7 days seedling(Tsu-1),7 days seedling(Col-0),7 days seedling(Bay-0),7 days whole root,seed coat cell(7 DPA),7 days seedling(Est-1),7 days seedling(Bur-0),7 days rood hair cell,14 days root
2	8215129	8215849	15	2:8214802-8217181	seed coat cell(4 DPA),10 days root non-hair cell,14 days seedling,up-open flowers,7 days root non-hair cell,7 days whole root,seed coat cell(7 DPA),7 days seedling(Col-0),7 days seedling(Bay-0),7 days seedling(Tsu-1),open flowers,7 days seedling(Est-1),7 days seedling(Bur-0),14 days root,7 days rood hair cell
2	8215849	8216567	16	2:8214802-8217181	7 days root non-hair cell,up-open flowers,10 days root non-hair cell,seed coat cell(4 DPA),open flowers,seed coat cell(7 DPA),7 days whole root,7 days seedling(Bur-0),7 days rood hair cell,14 days root,14 days seedling,7 days seedling(Tsu-1),7 days seedling(Col-0),7 days seedling(Bay-0),7 days seedling(Est-1),7 days leaf
2	8216567	8216678	4	2:8214802-8217181	7 days root non-hair cell,7 days rood hair cell,7 days seedling(Bay-0),7 days whole root
2	8216678	8217181	12	2:8214802-8217181	7 days seedling(Bur-0),7 days seedling(Est-1),7 days rood hair cell,seed coat cell(4 DPA),7 days root non-hair cell,10 days root non-hair cell,14 days seedling,seed coat cell(7 DPA),7 days whole root,7 days seedling(Tsu-1),7 days seedling(Bay-0),7 days seedling(Col-0)
2	8279489	8279763	8	2:8279489-8281631	open flowers,7 days whole root,10 days root non-hair cell,7 days root non-hair cell,seed coat cell(4 DPA),7 days rood hair cell,14 days root,7 days seedling(Est-1)
2	8279763	8280385	11	2:8279489-8281631	7 days seedling(Est-1),7 days seedling(Bur-0),14 days root,7 days rood hair cell,10 days root non-hair cell,7 days root non-hair cell,7 days whole root,seed coat cell(7 DPA),7 days seedling(Bay-0),7 days seedling(Tsu-1),7 days seedling(Col-0)
2	8280385	8281086	13	2:8279489-8281631	7 days whole root,seed coat cell(7 DPA),7 days whole root_1,7 days seedling(Col-0),7 days seedling(Bay-0),7 days seedling(Tsu-1),14 days seedling,10 days root non-hair cell,7 days root non-hair cell,14 days root,7 days rood hair cell,7 days seedling(Est-1),7 days seedling(Bur-0)
2	8281114	8281631	11	2:8279489-8281631	14 days root,7 days rood hair cell,7 days seedling(Bur-0),7 days seedling(Est-1),seed coat cell(7 DPA),7 days whole root,7 days seedling(Tsu-1),7 days seedling(Bay-0),7 days root non-hair cell,up-open flowers,10 days root non-hair cell
2	8655799	8655948	2	2:8655799-8657861	seed coat cell(7 DPA),seed coat cell(4 DPA)
2	8655948	8656907	13	2:8655799-8657861	7 days seedling(Bay-0),7 days seedling(Tsu-1),7 days seedling(Col-0),open flowers,7 days whole root,seed coat cell(7 DPA),10 days root non-hair cell,up-open flowers,7 days root non-hair cell,seed coat cell(4 DPA),7 days rood hair cell,7 days seedling(Est-1),7 days seedling(Bur-0)
2	8656907	8657007	6	2:8655799-8657861	7 days seedling(Bur-0),7 days seedling(Est-1),7 days seedling(Tsu-1),7 days seedling(Col-0),7 days seedling(Bay-0),7 days whole root
2	8657007	8657690	15	2:8655799-8657861	7 days rood hair cell,14 days root,7 days seedling(Bur-0),7 days seedling(Est-1),7 days seedling(Bay-0),open flowers,7 days seedling(Col-0),7 days seedling(Tsu-1),seed coat cell(7 DPA),7 days whole root,7 days root non-hair cell,14 days seedling,up-open flowers,10 days root non-hair cell,seed coat cell(4 DPA)
2	8657690	8657861	9	2:8655799-8657861	7 days seedling(Est-1),7 days seedling(Bur-0),7 days seedling(Col-0),open flowers,7 days seedling(Bay-0),7 days seedling(Tsu-1),7 days whole root,10 days root non-hair cell,up-open flowers
2	8667419	8667752	2	2:8667419-8669687	10 days root non-hair cell,7 days root non-hair cell
2	8667793	8668155	7	2:8667419-8669687	10 days root non-hair cell,7 days seedling(Est-1),7 days root non-hair cell,7 days rood hair cell,7 days seedling(Bay-0),7 days seedling(Tsu-1),7 days whole root
2	8668155	8668949	11	2:8667419-8669687	7 days seedling(Est-1),7 days seedling(Bur-0),7 days rood hair cell,14 days root,14 days seedling,10 days root non-hair cell,7 days root non-hair cell,7 days seedling(Col-0),7 days seedling(Tsu-1),7 days seedling(Bay-0),7 days whole root
2	8668949	8669687	10	2:8667419-8669687	10 days root non-hair cell,7 days root non-hair cell,7 days whole root,7 days seedling(Col-0),7 days seedling(Bay-0),7 days seedling(Tsu-1),7 days seedling(Est-1),7 days seedling(Bur-0),14 days root,7 days rood hair cell
2	8672480	8672833	7	2:8672480-8674043	7 days root non-hair cell,7 days seedling(Est-1),10 days root non-hair cell,7 days whole root,7 days rood hair cell,7 days seedling(Col-0),7 days seedling(Bay-0)
2	8672833	8673382	15	2:8672480-8674043	7 days whole root,seed coat cell(7 DPA),open flowers,7 days seedling(Bay-0),7 days seedling(Col-0),7 days seedling(Tsu-1),seed coat cell(4 DPA),up-open flowers,14 days seedling,10 days root non-hair cell,7 days root non-hair cell,14 days root,7 days rood hair cell,7 days seedling(Est-1),7 days seedling(Bur-0)
2	8673382	8674043	16	2:8672480-8674043	14 days seedling,7 days seedling(Bay-0),7 days seedling(Tsu-1),7 days seedling(Col-0),7 days seedling(Est-1),7 days leaf,10 days root non-hair cell,up-open flowers,7 days root non-hair cell,seed coat cell(4 DPA),open flowers,7 days whole root,seed coat cell(7 DPA),7 days seedling(Bur-0),7 days rood hair cell,14 days root
2	8709140	8709415	5	2:8709140-8710831	7 days seedling(Bur-0),7 days seedling(Est-1),7 days seedling(Tsu-1),7 days seedling(Bay-0),7 days seedling(Col-0)
2	8709415	8709907	10	2:8709140-8710831	10 days root non-hair cell,7 days root non-hair cell,seed coat cell(4 DPA),7 days seedling(Bay-0),7 days whole root,seed coat cell(7 DPA),7 days seedling(Est-1),7 days seedling(Bur-0),7 days rood hair cell,14 days root
2	8709907	8710011	2	2:8709140-8710831	7 days whole root,7 days seedling(Est-1)
2	8710011	8710831	17	2:8709140-8710831	7 days seedling(Col-0),7 days seedling(Tsu-1),7 days seedling(Bay-0),14 days seedling,7 days leaf,7 days seedling(Est-1),7 days whole root_1,open flowers,7 days whole root,seed coat cell(7 DPA),up-open flowers,10 days root non-hair cell,7 days root non-hair cell,seed coat cell(4 DPA),7 days rood hair cell,14 days root,7 days seedling(Bur-0)
2	9398823	9398913	3	2:9398823-9400755	7 days rood hair cell,7 days whole root,7 days root non-hair cell
2	9398913	9399604	11	2:9398823-9400755	14 days root,7 days rood hair cell,7 days seedling(Bur-0),7 days seedling(Est-1),7 days whole root,7 days seedling(Bay-0),7 days seedling(Tsu-1),7 days seedling(Col-0),seed coat cell(4 DPA),7 days root non-hair cell,10 days root non-hair cell
2	9399622	9400174	9	2:9398823-9400755	7 days seedling(Est-1),7 days seedling(Bur-0),7 days rood hair cell,10 days root non-hair cell,7 days root non-hair cell,7 days seedling(Tsu-1),7 days seedling(Col-0),7 days seedling(Bay-0),7 days whole root
2	9400174	9400538	11	2:9398823-9400755	10 days root non-hair cell,7 days root non-hair cell,seed coat cell(4 DPA),7 days seedling(Tsu-1),7 days seedling(Bay-0),7 days whole root,seed coat cell(7 DPA),7 days seedling(Est-1),7 days seedling(Bur-0),7 days rood hair cell,14 days root
2	9400538	9400755	8	2:9398823-9400755	seed coat cell(4 DPA),10 days root non-hair cell,7 days root non-hair cell,7 days whole root,seed coat cell(7 DPA),open flowers,7 days seedling(Est-1),7 days rood hair cell
2	9430563	9431064	9	2:9430563-9432064	7 days leaf,14 days root,7 days seedling(Est-1),7 days seedling(Bur-0),7 days seedling(Col-0),7 days seedling(Tsu-1),open flowers,up-open flowers,seed coat cell(4 DPA)
2	9431064	9431518	17	2:9430563-9432064	seed coat cell(4 DPA),up-open flowers,10 days root non-hair cell,7 days root non-hair cell,7 days whole root,seed coat cell(7 DPA),7 days whole root_1,open flowers,7 days seedling(Bur-0),14 days root,7 days rood hair cell,14 days seedling,7 days seedling(Bay-0),7 days seedling(Tsu-1),7 days seedling(Col-0),7 days seedling(Est-1),7 days leaf
2	9431518	9431538	2	2:9430563-9432064	7 days whole root,14 days root
2	9431538	9432064	12	2:9430563-9432064	14 days root,7 days seedling(Bur-0),7 days seedling(Est-1),seed coat cell(7 DPA),7 days whole root,7 days seedling(Bay-0),open flowers,7 days seedling(Tsu-1),seed coat cell(4 DPA),7 days root non-hair cell,10 days root non-hair cell,up-open flowers
2	9517829	9518304	13	2:9517829-9522381	7 days seedling(Bur-0),7 days seedling(Est-1),14 days root,7 days rood hair cell,seed coat cell(4 DPA),7 days root non-hair cell,10 days root non-hair cell,14 days seedling,up-open flowers,7 days whole root,7 days seedling(Tsu-1),7 days seedling(Col-0),7 days seedling(Bay-0)
2	9518304	9518364	4	2:9517829-9522381	7 days whole root,7 days seedling(Bay-0),7 days seedling(Tsu-1),7 days seedling(Est-1)
2	9518364	9518453	4	2:9517829-9522381	7 days seedling(Est-1),7 days seedling(Tsu-1),7 days rood hair cell,7 days whole root
2	9518453	9518471	3	2:9517829-9522381	7 days whole root,7 days rood hair cell,7 days root non-hair cell
2	9518471	9519076	11	2:9517829-9522381	7 days root non-hair cell,10 days root non-hair cell,up-open flowers,7 days seedling(Col-0),7 days seedling(Bay-0),7 days seedling(Tsu-1),7 days whole root,7 days seedling(Bur-0),7 days seedling(Est-1),7 days rood hair cell,14 days root
2	9519076	9519263	7	2:9517829-9522381	7 days root non-hair cell,7 days seedling(Bur-0),10 days root non-hair cell,7 days seedling(Est-1),7 days whole root,7 days seedling(Bay-0),7 days rood hair cell
2	9519263	9520460	14	2:9517829-9522381	7 days seedling(Bur-0),7 days seedling(Est-1),7 days rood hair cell,14 days root,7 days root non-hair cell,10 days root non-hair cell,up-open flowers,seed coat cell(4 DPA),open flowers,7 days seedling(Col-0),7 days seedling(Bay-0),7 days seedling(Tsu-1),seed coat cell(7 DPA),7 days whole root
2	9520460	9520499	6	2:9517829-9522381	7 days seedling(Bay-0),7 days whole root,7 days seedling(Est-1),7 days seedling(Bur-0),7 days root non-hair cell,seed coat cell(4 DPA)
2	9520499	9521300	16	2:9517829-9522381	7 days seedling(Col-0),7 days seedling(Tsu-1),7 days seedling(Bay-0),14 days seedling,7 days leaf,7 days seedling(Est-1),seed coat cell(7 DPA),7 days whole root,open flowers,seed coat cell(4 DPA),7 days root non-hair cell,10 days root non-hair cell,up-open flowers,14 days root,7 days rood hair cell,7 days seedling(Bur-0)
2	9521300	9521561	11	2:9517829-9522381	seed coat cell(4 DPA),7 days root non-hair cell,10 days root non-hair cell,up-open flowers,7 days whole root,7 days seedling(Bay-0),7 days seedling(Tsu-1),open flowers,7 days seedling(Bur-0),7 days seedling(Est-1),7 days rood hair cell
2	9521561	9521948	9	2:9517829-9522381	7 days seedling(Tsu-1),7 days seedling(Bay-0),7 days whole root,7 days root non-hair cell,up-open flowers,10 days root non-hair cell,7 days rood hair cell,7 days seedling(Bur-0),7 days seedling(Est-1)
2	9521948	9522381	12	2:9517829-9522381	open flowers,7 days seedling(Col-0),7 days seedling(Tsu-1),7 days seedling(Bay-0),7 days whole root,up-open flowers,10 days root non-hair cell,7 days root non-hair cell,seed coat cell(4 DPA),7 days rood hair cell,7 days seedling(Est-1),7 days seedling(Bur-0)
2	9613135	9613430	6	2:9613135-9615156	7 days root non-hair cell,10 days root non-hair cell,seed coat cell(4 DPA),7 days rood hair cell,seed coat cell(7 DPA),7 days whole root
2	9613432	9613966	9	2:9613135-9615156	seed coat cell(7 DPA),7 days whole root,7 days seedling(Bay-0),seed coat cell(4 DPA),7 days root non-hair cell,10 days root non-hair cell,7 days rood hair cell,7 days seedling(Bur-0),7 days seedling(Est-1)
2	9613966	9614798	10	2:9613135-9615156	7 days rood hair cell,14 days root,7 days seedling(Bur-0),7 days seedling(Est-1),seed coat cell(7 DPA),7 days whole root,7 days root non-hair cell,up-open flowers,10 days root non-hair cell,seed coat cell(4 DPA)
2	9614798	9615156	13	2:9613135-9615156	seed coat cell(4 DPA),up-open flowers,10 days root non-hair cell,7 days root non-hair cell,7 days whole root,seed coat cell(7 DPA),open flowers,7 days seedling(Col-0),7 days seedling(Tsu-1),7 days seedling(Bay-0),7 days seedling(Est-1),7 days seedling(Bur-0),14 days root
2	9668426	9669590	9	2:9668426-9669926	14 days root,7 days rood hair cell,7 days seedling(Bur-0),7 days seedling(Est-1),7 days whole root,7 days seedling(Bay-0),7 days seedling(Col-0),7 days root non-hair cell,10 days root non-hair cell
2	9669590	9669926	7	2:9668426-9669926	7 days whole root,14 days root,7 days rood hair cell,7 days seedling(Est-1),10 days root non-hair cell,7 days seedling(Bur-0),7 days root non-hair cell
2	9675002	9675503	15	2:9675002-9676735	7 days seedling(Bur-0),7 days seedling(Est-1),7 days rood hair cell,14 days root,7 days root non-hair cell,14 days seedling,10 days root non-hair cell,up-open flowers,seed coat cell(4 DPA),open flowers,7 days seedling(Bay-0),7 days seedling(Col-0),7 days seedling(Tsu-1),seed coat cell(7 DPA),7 days whole root
2	9675503	9676735	17	2:9675002-9676735	7 days seedling(Bur-0),7 days rood hair cell,14 days root,7 days root non-hair cell,10 days root non-hair cell,up-open flowers,seed coat cell(4 DPA),open flowers,7 days whole root_1,seed coat cell(7 DPA),7 days whole root,7 days seedling(Est-1),7 days leaf,14 days seedling,7 days seedling(Bay-0),7 days seedling(Col-0),7 days seedling(Tsu-1)
2	9680179	9680266	7	2:9680179-9682899	seed coat cell(7 DPA),7 days whole root,7 days rood hair cell,seed coat cell(4 DPA),7 days root non-hair cell,7 days seedling(Bur-0),10 days root non-hair cell
2	9680266	9680602	14	2:9680179-9682899	seed coat cell(7 DPA),7 days whole root,7 days seedling(Col-0),7 days seedling(Tsu-1),open flowers,7 days seedling(Bay-0),seed coat cell(4 DPA),7 days root non-hair cell,10 days root non-hair cell,up-open flowers,14 days root,7 days rood hair cell,7 days seedling(Bur-0),7 days seedling(Est-1)
2	9680602	9680686	5	2:9680179-9682899	7 days whole root,7 days rood hair cell,10 days root non-hair cell,up-open flowers,7 days root non-hair cell
2	9680686	9681286	14	2:9680179-9682899	7 days seedling(Bur-0),7 days seedling(Est-1),14 days root,7 days rood hair cell,seed coat cell(4 DPA),7 days root non-hair cell,up-open flowers,10 days root non-hair cell,seed coat cell(7 DPA),7 days whole root,open flowers,7 days seedling(Bay-0),7 days seedling(Col-0),7 days seedling(Tsu-1)
2	9681286	9681546	4	2:9680179-9682899	7 days rood hair cell,7 days whole root,10 days root non-hair cell,7 days root non-hair cell
2	9681546	9681716	5	2:9680179-9682899	7 days rood hair cell,7 days whole root,7 days seedling(Bur-0),7 days root non-hair cell,7 days seedling(Est-1)
2	9681716	9682053	4	2:9680179-9682899	7 days seedling(Bur-0),7 days root non-hair cell,7 days whole root,7 days rood hair cell
2	9682053	9682899	9	2:9680179-9682899	7 days seedling(Est-1),7 days seedling(Bur-0),14 days root,7 days rood hair cell,10 days root non-hair cell,7 days root non-hair cell,7 days whole root,7 days seedling(Bay-0),7 days seedling(Tsu-1)
2	9783771	9783825	2	2:9783771-9785757	7 days seedling(Bur-0),7 days seedling(Bay-0)
2	9783829	9785172	15	2:9783771-9785757	seed coat cell(4 DPA),14 days seedling,10 days root non-hair cell,up-open flowers,7 days root non-hair cell,7 days whole root,seed coat cell(7 DPA),7 days seedling(Col-0),7 days seedling(Bay-0),7 days seedling(Tsu-1),open flowers,7 days seedling(Est-1),7 days seedling(Bur-0),7 days leaf,7 days rood hair cell
2	9785172	9785349	6	2:9783771-9785757	7 days seedling(Bur-0),7 days seedling(Est-1),7 days seedling(Tsu-1),open flowers,7 days seedling(Bay-0),7 days seedling(Col-0)
2	9785349	9785757	7	2:9783771-9785757	seed coat cell(4 DPA),up-open flowers,7 days seedling(Est-1),7 days seedling(Bur-0),7 days seedling(Col-0),7 days seedling(Tsu-1),7 days seedling(Bay-0)
2	9815948	9816845	11	2:9815948-9817783	7 days root non-hair cell,10 days root non-hair cell,seed coat cell(4 DPA),7 days seedling(Col-0),7 days seedling(Bay-0),seed coat cell(7 DPA),7 days whole root,7 days seedling(Bur-0),7 days seedling(Est-1),7 days rood hair cell,14 days root
2	9816845	9817394	10	2:9815948-9817783	7 days root non-hair cell,10 days root non-hair cell,7 days whole root,7 days seedling(Bay-0),7 days seedling(Tsu-1),7 days seedling(Col-0),7 days seedling(Bur-0),7 days seedling(Est-1),14 days root,7 days rood hair cell
2	9817394	9817465	2	2:9815948-9817783	10 days root non-hair cell,7 days whole root
2	9817514	9817633	2	2:9815948-9817783	10 days root non-hair cell,7 days rood hair cell
2	9817633	9817783	3	2:9815948-9817783	10 days root non-hair cell,7 days root non-hair cell,7 days rood hair cell
2	9907385	9908224	14	2:9907385-9909866	7 days seedling(Bur-0),7 days seedling(Est-1),14 days root,7 days rood hair cell,seed coat cell(4 DPA),7 days root non-hair cell,10 days root non-hair cell,14 days seedling,up-open flowers,7 days whole root,7 days seedling(Col-0),open flowers,7 days seedling(Bay-0),7 days seedling(Tsu-1)
2	9908224	9908715	16	2:9907385-9909866	up-open flowers,10 days root non-hair cell,7 days root non-hair cell,seed coat cell(4 DPA),open flowers,7 days whole root,seed coat cell(7 DPA),7 days seedling(Bur-0),7 days rood hair cell,14 days root,14 days seedling,7 days seedling(Col-0),7 days seedling(Bay-0),7 days seedling(Tsu-1),7 days seedling(Est-1),7 days leaf
2	9908715	9908843	2	2:9907385-9909866	up-open flowers,seed coat cell(4 DPA)
2	9908843	9909191	8	2:9907385-9909866	up-open flowers,seed coat cell(4 DPA),7 days seedling(Bay-0),7 days seedling(Col-0),7 days seedling(Tsu-1),open flowers,seed coat cell(7 DPA),7 days seedling(Est-1)
2	9909191	9909866	16	2:9907385-9909866	14 days seedling,7 days seedling(Col-0),7 days seedling(Bay-0),7 days seedling(Tsu-1),7 days seedling(Est-1),7 days leaf,seed coat cell(4 DPA),7 days root non-hair cell,up-open flowers,10 days root non-hair cell,seed coat cell(7 DPA),7 days whole root,open flowers,7 days seedling(Bur-0),14 days root,7 days rood hair cell
2	9932508	9933557	17	2:9932508-9935530	7 days seedling(Bay-0),7 days seedling(Col-0),7 days seedling(Tsu-1),14 days seedling,7 days leaf,7 days seedling(Est-1),7 days whole root,seed coat cell(7 DPA),7 days whole root_1,open flowers,seed coat cell(4 DPA),up-open flowers,10 days root non-hair cell,7 days root non-hair cell,14 days root,7 days rood hair cell,7 days seedling(Bur-0)
2	9933557	9934210	15	2:9932508-9935530	7 days seedling(Bur-0),7 days seedling(Est-1),7 days rood hair cell,14 days root,7 days root non-hair cell,14 days seedling,up-open flowers,10 days root non-hair cell,seed coat cell(4 DPA),7 days seedling(Tsu-1),7 days seedling(Bay-0),7 days seedling(Col-0),open flowers,seed coat cell(7 DPA),7 days whole root
2	9934210	9934820	10	2:9932508-9935530	seed coat cell(4 DPA),7 days root non-hair cell,10 days root non-hair cell,seed coat cell(7 DPA),7 days whole root,7 days seedling(Bay-0),7 days seedling(Col-0),7 days seedling(Tsu-1),7 days seedling(Bur-0),7 days seedling(Est-1)
2	9934820	9935530	15	2:9932508-9935530	7 days root non-hair cell,14 days seedling,up-open flowers,10 days root non-hair cell,seed coat cell(4 DPA),7 days seedling(Col-0),7 days seedling(Tsu-1),open flowers,7 days seedling(Bay-0),seed coat cell(7 DPA),7 days whole root,7 days seedling(Bur-0),7 days seedling(Est-1),7 days rood hair cell,14 days root
2	9992309	9992715	15	2:9992309-9994481	seed coat cell(7 DPA),7 days whole root,open flowers,7 days seedling(Bay-0),7 days seedling(Col-0),7 days seedling(Tsu-1),seed coat cell(4 DPA),7 days root non-hair cell,14 days seedling,up-open flowers,10 days root non-hair cell,14 days root,7 days rood hair cell,7 days seedling(Bur-0),7 days seedling(Est-1)
2	9992715	9993513	16	2:9992309-9994481	7 days seedling(Bur-0),7 days rood hair cell,14 days root,7 days root non-hair cell,up-open flowers,10 days root non-hair cell,seed coat cell(4 DPA),open flowers,seed coat cell(7 DPA),7 days whole root,7 days seedling(Est-1),7 days leaf,14 days seedling,7 days seedling(Bay-0),7 days seedling(Col-0),7 days seedling(Tsu-1)
2	9993513	9994039	13	2:9992309-9994481	7 days whole root,seed coat cell(7 DPA),7 days seedling(Col-0),7 days seedling(Bay-0),7 days seedling(Tsu-1),open flowers,seed coat cell(4 DPA),10 days root non-hair cell,14 days seedling,7 days root non-hair cell,7 days rood hair cell,7 days seedling(Est-1),7 days seedling(Bur-0)
2	9994039	9994095	3	2:9992309-9994481	7 days whole root,seed coat cell(7 DPA),seed coat cell(4 DPA)
2	9994095	9994481	14	2:9992309-9994481	7 days seedling(Col-0),7 days seedling(Bay-0),open flowers,7 days whole root,seed coat cell(7 DPA),up-open flowers,14 days seedling,10 days root non-hair cell,7 days root non-hair cell,seed coat cell(4 DPA),7 days leaf,7 days rood hair cell,7 days seedling(Est-1),7 days seedling(Bur-0)
2	10068079	10068444	9	2:10068079-10070024	7 days seedling(Bur-0),7 days seedling(Est-1),7 days rood hair cell,7 days root non-hair cell,10 days root non-hair cell,7 days whole root,7 days seedling(Col-0),7 days seedling(Tsu-1),7 days seedling(Bay-0)
2	10068444	10068983	11	2:10068079-10070024	7 days seedling(Est-1),7 days seedling(Bur-0),14 days root,7 days rood hair cell,10 days root non-hair cell,14 days seedling,7 days root non-hair cell,7 days whole root,7 days seedling(Col-0),7 days seedling(Bay-0),7 days seedling(Tsu-1)
2	10068983	10069292	15	2:10068079-10070024	up-open flowers,14 days seedling,10 days root non-hair cell,7 days root non-hair cell,seed coat cell(4 DPA),7 days seedling(Col-0),open flowers,7 days seedling(Bay-0),7 days seedling(Tsu-1),7 days whole root,seed coat cell(7 DPA),7 days seedling(Est-1),7 days seedling(Bur-0),7 days rood hair cell,14 days root
2	10069292	10069754	16	2:10068079-10070024	7 days seedling(Col-0),7 days seedling(Bay-0),7 days seedling(Tsu-1),14 days seedling,7 days leaf,7 days seedling(Est-1),seed coat cell(7 DPA),7 days whole root,open flowers,seed coat cell(4 DPA),7 days root non-hair cell,up-open flowers,10 days root non-hair cell,14 days root,7 days rood hair cell,7 days seedling(Bur-0)
2	10069754	10069904	11	2:10068079-10070024	10 days root non-hair cell,7 days root non-hair cell,seed coat cell(4 DPA),7 days seedling(Tsu-1),7 days seedling(Col-0),7 days seedling(Bay-0),7 days whole root,seed coat cell(7 DPA),7 days seedling(Est-1),7 days seedling(Bur-0),7 days rood hair cell
2	10069945	10070024	2	2:10068079-10070024	7 days seedling(Tsu-1),7 days seedling(Est-1)
2	10073764	10074187	16	2:10073764-10075649	7 days seedling(Bur-0),14 days root,7 days rood hair cell,seed coat cell(4 DPA),up-open flowers,10 days root non-hair cell,7 days root non-hair cell,7 days whole root,seed coat cell(7 DPA),open flowers,7 days seedling(Est-1),7 days leaf,14 days seedling,7 days seedling(Col-0),7 days seedling(Tsu-1),7 days seedling(Bay-0)
2	10074187	10074277	11	2:10073764-10075649	open flowers,7 days seedling(Col-0),7 days seedling(Bay-0),7 days seedling(Tsu-1),7 days whole root,14 days seedling,10 days root non-hair cell,seed coat cell(4 DPA),14 days root,7 days seedling(Bur-0),7 days seedling(Est-1)
2	10074313	10074887	16	2:10073764-10075649	7 days seedling(Bur-0),14 days root,7 days rood hair cell,seed coat cell(4 DPA),up-open flowers,10 days root non-hair cell,7 days root non-hair cell,7 days whole root,seed coat cell(7 DPA),open flowers,7 days seedling(Est-1),7 days leaf,14 days seedling,7 days seedling(Tsu-1),7 days seedling(Col-0),7 days seedling(Bay-0)
2	10074887	10075035	9	2:10073764-10075649	seed coat cell(4 DPA),up-open flowers,7 days whole root,7 days seedling(Tsu-1),7 days seedling(Bay-0),7 days seedling(Col-0),7 days seedling(Bur-0),7 days seedling(Est-1),14 days root
2	10075035	10075519	11	2:10073764-10075649	seed coat cell(4 DPA),up-open flowers,14 days seedling,10 days root non-hair cell,7 days whole root,7 days seedling(Col-0),open flowers,7 days seedling(Est-1),7 days seedling(Bur-0),14 days root,7 days leaf
2	10075519	10075649	6	2:10073764-10075649	7 days whole root,14 days root,seed coat cell(4 DPA),10 days root non-hair cell,up-open flowers,7 days root non-hair cell
2	10083630	10083952	11	2:10083630-10085469	7 days seedling(Bur-0),7 days seedling(Est-1),14 days root,up-open flowers,seed coat cell(4 DPA),open flowers,7 days seedling(Col-0),7 days seedling(Bay-0),7 days seedling(Tsu-1),seed coat cell(7 DPA),7 days whole root
2	10083952	10084454	17	2:10083630-10085469	7 days leaf,7 days seedling(Est-1),7 days seedling(Col-0),7 days seedling(Tsu-1),7 days seedling(Bay-0),14 days seedling,7 days rood hair cell,14 days root,7 days seedling(Bur-0),7 days whole root_1,open flowers,7 days whole root,seed coat cell(7 DPA),up-open flowers,10 days root non-hair cell,7 days root non-hair cell,seed coat cell(4 DPA)
2	10084454	10084530	6	2:10083630-10085469	10 days root non-hair cell,14 days seedling,7 days seedling(Est-1),7 days root non-hair cell,7 days whole root,14 days root
2	10084530	10084810	11	2:10083630-10085469	7 days rood hair cell,14 days root,7 days seedling(Est-1),7 days seedling(Bur-0),7 days whole root_1,7 days seedling(Bay-0),7 days seedling(Tsu-1),7 days whole root,14 days seedling,10 days root non-hair cell,7 days root non-hair cell
2	10084810	10085469	14	2:10083630-10085469	open flowers,7 days seedling(Col-0),7 days seedling(Bay-0),7 days whole root_1,seed coat cell(7 DPA),7 days whole root,7 days root non-hair cell,14 days seedling,10 days root non-hair cell,up-open flowers,seed coat cell(4 DPA),7 days rood hair cell,14 days root,7 days seedling(Est-1)
2	10128864	10129532	16	2:10128864-10130660	7 days seedling(Bur-0),14 days root,7 days rood hair cell,seed coat cell(4 DPA),7 days root non-hair cell,10 days root non-hair cell,up-open flowers,seed coat cell(7 DPA),7 days whole root,open flowers,7 days whole root_1,7 days seedling(Est-1),14 days seedling,7 days seedling(Bay-0),7 days seedling(Col-0),7 days seedling(Tsu-1)
2	10129532	10129929	11	2:10128864-10130660	7 days rood hair cell,7 days seedling(Est-1),7 days seedling(Bur-0),7 days seedling(Bay-0),7 days seedling(Tsu-1),7 days whole root,seed coat cell(7 DPA),14 days seedling,10 days root non-hair cell,7 days root non-hair cell,seed coat cell(4 DPA)
2	10129929	10130660	15	2:10128864-10130660	7 days rood hair cell,14 days root,7 days seedling(Bur-0),7 days seedling(Est-1),7 days seedling(Bay-0),7 days seedling(Col-0),open flowers,7 days seedling(Tsu-1),seed coat cell(7 DPA),7 days whole root,7 days root non-hair cell,10 days root non-hair cell,14 days seedling,up-open flowers,seed coat cell(4 DPA)
2	10307820	10307941	3	2:10307820-10310112	10 days root non-hair cell,7 days whole root,14 days root
2	10307941	10308492	16	2:10307820-10310112	7 days seedling(Est-1),7 days leaf,14 days seedling,7 days seedling(Col-0),7 days seedling(Bay-0),7 days seedling(Tsu-1),7 days seedling(Bur-0),14 days root,7 days rood hair cell,seed coat cell(4 DPA),up-open flowers,10 days root non-hair cell,7 days root non-hair cell,7 days whole root,seed coat cell(7 DPA),open flowers
2	10308492	10308887	11	2:10307820-10310112	7 days rood hair cell,7 days seedling(Bur-0),7 days seedling(Est-1),7 days seedling(Bay-0),7 days seedling(Col-0),7 days seedling(Tsu-1),seed coat cell(7 DPA),7 days whole root,7 days root non-hair cell,10 days root non-hair cell,seed coat cell(4 DPA)
2	10308887	10309507	17	2:10307820-10310112	7 days whole root_1,open flowers,7 days whole root,seed coat cell(7 DPA),up-open flowers,10 days root non-hair cell,7 days root non-hair cell,seed coat cell(4 DPA),7 days rood hair cell,14 days root,7 days seedling(Bur-0),7 days seedling(Tsu-1),7 days seedling(Col-0),7 days seedling(Bay-0),14 days seedling,7 days leaf,7 days seedling(Est-1)
2	10309507	10310112	15	2:10307820-10310112	7 days whole root_1,7 days seedling(Col-0),7 days seedling(Bay-0),7 days seedling(Tsu-1),7 days whole root,seed coat cell(7 DPA),10 days root non-hair cell,14 days seedling,up-open flowers,7 days root non-hair cell,seed coat cell(4 DPA),7 days rood hair cell,14 days root,7 days seedling(Est-1),7 days seedling(Bur-0)
2	10439814	10439972	6	2:10439814-10442227	10 days root non-hair cell,7 days root non-hair cell,7 days seedling(Bur-0),7 days whole root,7 days rood hair cell,7 days seedling(Bay-0)
2	10439972	10440964	16	2:10439814-10442227	7 days leaf,7 days seedling(Est-1),7 days seedling(Bay-0),7 days seedling(Col-0),7 days seedling(Tsu-1),14 days seedling,7 days rood hair cell,14 days root,7 days seedling(Bur-0),open flowers,7 days whole root,seed coat cell(7 DPA),10 days root non-hair cell,up-open flowers,7 days root non-hair cell,seed coat cell(4 DPA)
2	10440964	10441171	5	2:10439814-10442227	7 days root non-hair cell,7 days seedling(Est-1),10 days root non-hair cell,7 days rood hair cell,7 days whole root
2	10441171	10441649	14	2:10439814-10442227	7 days seedling(Bur-0),7 days seedling(Est-1),7 days rood hair cell,14 days root,7 days root non-hair cell,10 days root non-hair cell,14 days seedling,up-open flowers,seed coat cell(4 DPA),7 days seedling(Col-0),7 days seedling(Bay-0),open flowers,7 days seedling(Tsu-1),7 days whole root
2	10441649	10441935	8	2:10439814-10442227	7 days seedling(Bay-0),7 days whole root,7 days root non-hair cell,10 days root non-hair cell,7 days rood hair cell,14 days root,7 days seedling(Bur-0),7 days seedling(Est-1)
2	10441935	10442227	8	2:10439814-10442227	7 days seedling(Bur-0),7 days seedling(Est-1),14 days root,7 days rood hair cell,7 days root non-hair cell,10 days root non-hair cell,7 days whole root,7 days seedling(Bay-0)
2	11175667	11176050	16	2:11175667-11177303	14 days seedling,7 days seedling(Col-0),7 days seedling(Bay-0),7 days seedling(Tsu-1),7 days seedling(Est-1),7 days leaf,seed coat cell(4 DPA),7 days root non-hair cell,up-open flowers,10 days root non-hair cell,seed coat cell(7 DPA),7 days whole root,open flowers,7 days seedling(Bur-0),14 days root,7 days rood hair cell
2	11176050	11176722	16	2:11175667-11177303	7 days seedling(Est-1),14 days seedling,7 days seedling(Bay-0),7 days seedling(Tsu-1),7 days seedling(Col-0),7 days seedling(Bur-0),7 days rood hair cell,14 days root,7 days root non-hair cell,up-open flowers,10 days root non-hair cell,seed coat cell(4 DPA),open flowers,7 days whole root_1,seed coat cell(7 DPA),7 days whole root
2	11176722	11176878	7	2:11175667-11177303	7 days whole root,7 days seedling(Col-0),7 days rood hair cell,seed coat cell(4 DPA),7 days root non-hair cell,10 days root non-hair cell,up-open flowers
2	11176878	11177303	12	2:11175667-11177303	7 days rood hair cell,14 days root,7 days seedling(Bur-0),7 days seedling(Est-1),7 days seedling(Bay-0),7 days seedling(Tsu-1),7 days seedling(Col-0),7 days whole root_1,7 days whole root,7 days root non-hair cell,10 days root non-hair cell,seed coat cell(4 DPA)
2	11685481	11685731	14	2:11685481-11689060	7 days seedling(Est-1),7 days seedling(Bur-0),14 days root,7 days rood hair cell,seed coat cell(4 DPA),10 days root non-hair cell,up-open flowers,7 days root non-hair cell,7 days whole root,seed coat cell(7 DPA),7 days seedling(Tsu-1),7 days seedling(Bay-0),7 days seedling(Col-0),open flowers
2	11685731	11686251	16	2:11685481-11689060	open flowers,seed coat cell(7 DPA),7 days whole root,7 days root non-hair cell,up-open flowers,10 days root non-hair cell,seed coat cell(4 DPA),7 days rood hair cell,14 days root,7 days seedling(Bur-0),7 days seedling(Col-0),7 days seedling(Bay-0),7 days seedling(Tsu-1),14 days seedling,7 days leaf,7 days seedling(Est-1)
2	11686251	11686286	4	2:11685481-11689060	7 days whole root,seed coat cell(7 DPA),7 days rood hair cell,7 days seedling(Tsu-1)
2	11686286	11686381	5	2:11685481-11689060	7 days seedling(Est-1),7 days root non-hair cell,7 days rood hair cell,7 days seedling(Tsu-1),7 days whole root
2	11686381	11686426	4	2:11685481-11689060	7 days whole root,7 days rood hair cell,7 days seedling(Est-1),7 days root non-hair cell
2	11686426	11686876	10	2:11685481-11689060	7 days rood hair cell,14 days root,7 days seedling(Est-1),7 days seedling(Bur-0),7 days seedling(Tsu-1),7 days seedling(Bay-0),open flowers,7 days whole root,10 days root non-hair cell,7 days root non-hair cell
2	11686876	11687017	9	2:11685481-11689060	7 days rood hair cell,7 days seedling(Bur-0),seed coat cell(7 DPA),7 days whole root,7 days seedling(Bay-0),7 days seedling(Col-0),7 days seedling(Tsu-1),7 days root non-hair cell,10 days root non-hair cell
2	11687017	11687602	15	2:11685481-11689060	14 days root,7 days rood hair cell,7 days seedling(Est-1),7 days seedling(Bur-0),7 days whole root,seed coat cell(7 DPA),7 days seedling(Bay-0),7 days seedling(Col-0),7 days seedling(Tsu-1),open flowers,seed coat cell(4 DPA),10 days root non-hair cell,14 days seedling,up-open flowers,7 days root non-hair cell
2	11687635	11688062	10	2:11685481-11689060	7 days seedling(Bay-0),7 days seedling(Tsu-1),7 days seedling(Col-0),7 days whole root,seed coat cell(7 DPA),10 days root non-hair cell,7 days root non-hair cell,7 days rood hair cell,7 days seedling(Est-1),7 days seedling(Bur-0)
2	11688062	11688392	14	2:11685481-11689060	7 days seedling(Est-1),7 days seedling(Bur-0),14 days root,7 days rood hair cell,seed coat cell(4 DPA),10 days root non-hair cell,14 days seedling,7 days root non-hair cell,7 days whole root,seed coat cell(7 DPA),7 days seedling(Bay-0),7 days seedling(Tsu-1),7 days seedling(Col-0),open flowers
2	11688392	11688876	17	2:11685481-11689060	7 days seedling(Bur-0),7 days rood hair cell,14 days root,up-open flowers,10 days root non-hair cell,7 days root non-hair cell,seed coat cell(4 DPA),7 days whole root_1,open flowers,7 days whole root,seed coat cell(7 DPA),7 days seedling(Est-1),7 days leaf,14 days seedling,7 days seedling(Bay-0),7 days seedling(Tsu-1),7 days seedling(Col-0)
2	11688876	11689060	7	2:11685481-11689060	open flowers,7 days seedling(Col-0),7 days whole root_1,10 days root non-hair cell,7 days seedling(Est-1),up-open flowers,seed coat cell(4 DPA)
2	11798643	11799276	11	2:11798643-11800767	7 days whole root_1,7 days seedling(Col-0),7 days seedling(Bay-0),open flowers,up-open flowers,7 days root non-hair cell,seed coat cell(4 DPA),7 days leaf,14 days root,7 days seedling(Est-1),7 days seedling(Bur-0)
2	11799276	11799790	16	2:11798643-11800767	14 days seedling,7 days seedling(Col-0),7 days seedling(Tsu-1),7 days seedling(Bay-0),7 days seedling(Est-1),7 days leaf,seed coat cell(4 DPA),7 days root non-hair cell,up-open flowers,10 days root non-hair cell,seed coat cell(7 DPA),7 days whole root,open flowers,7 days whole root_1,7 days seedling(Bur-0),14 days root
2	11799790	11799874	7	2:11798643-11800767	open flowers,7 days seedling(Col-0),7 days whole root_1,7 days leaf,14 days root,up-open flowers,seed coat cell(4 DPA)
2	11799874	11800527	16	2:11798643-11800767	7 days seedling(Bur-0),14 days root,7 days rood hair cell,seed coat cell(4 DPA),10 days root non-hair cell,up-open flowers,7 days root non-hair cell,7 days whole root,seed coat cell(7 DPA),7 days whole root_1,open flowers,7 days seedling(Est-1),7 days leaf,14 days seedling,7 days seedling(Col-0),7 days seedling(Bay-0)
2	11800527	11800767	5	2:11798643-11800767	7 days whole root_1,7 days leaf,7 days seedling(Col-0),7 days whole root,14 days root
2	11980611	11981378	16	2:11980611-11982429	7 days seedling(Bay-0),7 days seedling(Col-0),7 days seedling(Tsu-1),14 days seedling,7 days leaf,7 days seedling(Est-1),open flowers,seed coat cell(7 DPA),7 days whole root,7 days root non-hair cell,up-open flowers,10 days root non-hair cell,seed coat cell(4 DPA),7 days rood hair cell,14 days root,7 days seedling(Bur-0)
2	11981378	11982073	15	2:11980611-11982429	seed coat cell(4 DPA),14 days seedling,10 days root non-hair cell,up-open flowers,7 days root non-hair cell,7 days whole root,seed coat cell(7 DPA),7 days seedling(Col-0),7 days seedling(Bay-0),7 days seedling(Tsu-1),open flowers,7 days seedling(Est-1),7 days seedling(Bur-0),14 days root,7 days rood hair cell
2	11982073	11982429	10	2:11980611-11982429	seed coat cell(4 DPA),7 days root non-hair cell,10 days root non-hair cell,seed coat cell(7 DPA),7 days whole root,7 days seedling(Tsu-1),7 days seedling(Col-0),7 days seedling(Bay-0),7 days seedling(Est-1),7 days rood hair cell
2	12018538	12018994	16	2:12018538-12020278	7 days seedling(Col-0),7 days seedling(Bay-0),7 days seedling(Tsu-1),14 days seedling,7 days leaf,7 days seedling(Est-1),7 days whole root,seed coat cell(7 DPA),open flowers,seed coat cell(4 DPA),up-open flowers,10 days root non-hair cell,7 days root non-hair cell,14 days root,7 days rood hair cell,7 days seedling(Bur-0)
2	12018994	12019662	8	2:12018538-12020278	seed coat cell(4 DPA),up-open flowers,7 days whole root,7 days seedling(Bay-0),7 days seedling(Col-0),7 days seedling(Tsu-1),7 days seedling(Est-1),7 days seedling(Bur-0)
2	12019662	12020278	15	2:12018538-12020278	seed coat cell(4 DPA),7 days root non-hair cell,up-open flowers,14 days seedling,10 days root non-hair cell,7 days whole root,7 days seedling(Bay-0),7 days seedling(Col-0),open flowers,7 days seedling(Tsu-1),7 days seedling(Bur-0),7 days seedling(Est-1),14 days root,7 days rood hair cell,7 days leaf
2	12020483	12020919	5	2:12020483-12022086	7 days seedling(Tsu-1),7 days seedling(Bay-0),7 days seedling(Col-0),7 days seedling(Bur-0),7 days seedling(Est-1)
2	12020919	12021135	5	2:12020483-12022086	7 days seedling(Bay-0),7 days seedling(Tsu-1),7 days seedling(Col-0),7 days seedling(Bur-0),7 days seedling(Est-1)
2	12021135	12021160	3	2:12020483-12022086	7 days seedling(Est-1),7 days seedling(Bay-0),7 days seedling(Tsu-1)
2	12021160	12021691	12	2:12020483-12022086	14 days seedling,10 days root non-hair cell,up-open flowers,seed coat cell(4 DPA),7 days seedling(Col-0),7 days seedling(Bay-0),7 days seedling(Tsu-1),open flowers,7 days whole root,7 days seedling(Bur-0),7 days seedling(Est-1),7 days leaf
2	12021691	12022086	7	2:12020483-12022086	7 days seedling(Bur-0),7 days seedling(Est-1),14 days root,7 days whole root,7 days seedling(Tsu-1),7 days seedling(Col-0),7 days seedling(Bay-0)
2	12107114	12107694	17	2:12107114-12109014	7 days seedling(Bay-0),7 days seedling(Col-0),7 days seedling(Tsu-1),14 days seedling,7 days leaf,7 days seedling(Est-1),open flowers,7 days whole root_1,seed coat cell(7 DPA),7 days whole root,7 days root non-hair cell,up-open flowers,10 days root non-hair cell,seed coat cell(4 DPA),7 days rood hair cell,14 days root,7 days seedling(Bur-0)
2	12107694	12107968	2	2:12107114-12109014	7 days whole root,7 days seedling(Est-1)
2	12108016	12108656	17	2:12107114-12109014	7 days seedling(Est-1),7 days leaf,14 days seedling,7 days seedling(Col-0),7 days seedling(Tsu-1),7 days seedling(Bay-0),7 days seedling(Bur-0),7 days rood hair cell,14 days root,10 days root non-hair cell,up-open flowers,7 days root non-hair cell,seed coat cell(4 DPA),7 days whole root_1,open flowers,7 days whole root,seed coat cell(7 DPA)
2	12108658	12108897	10	2:12107114-12109014	7 days whole root,7 days seedling(Bay-0),open flowers,7 days seedling(Tsu-1),seed coat cell(4 DPA),7 days root non-hair cell,up-open flowers,7 days rood hair cell,7 days seedling(Bur-0),7 days seedling(Est-1)
2	12108897	12109014	8	2:12107114-12109014	7 days whole root,7 days seedling(Bay-0),open flowers,7 days root non-hair cell,up-open flowers,7 days rood hair cell,7 days seedling(Bur-0),7 days seedling(Est-1)
2	12292058	12293164	9	2:12292058-12293886	7 days seedling(Bay-0),7 days seedling(Tsu-1),seed coat cell(7 DPA),7 days whole root,7 days root non-hair cell,10 days root non-hair cell,seed coat cell(4 DPA),7 days rood hair cell,14 days root
2	12293164	12293886	14	2:12292058-12293886	7 days rood hair cell,14 days root,7 days seedling(Est-1),7 days seedling(Bur-0),7 days seedling(Bay-0),7 days seedling(Col-0),7 days seedling(Tsu-1),open flowers,7 days whole root,seed coat cell(7 DPA),up-open flowers,10 days root non-hair cell,7 days root non-hair cell,seed coat cell(4 DPA)
2	12324704	12325799	12	2:12324704-12326253	14 days root,7 days rood hair cell,7 days seedling(Est-1),7 days seedling(Bur-0),7 days whole root,seed coat cell(7 DPA),7 days seedling(Bay-0),7 days seedling(Col-0),open flowers,seed coat cell(4 DPA),10 days root non-hair cell,7 days root non-hair cell
2	12325799	12326253	11	2:12324704-12326253	7 days seedling(Bay-0),7 days seedling(Col-0),7 days seedling(Tsu-1),seed coat cell(7 DPA),7 days whole root,7 days root non-hair cell,10 days root non-hair cell,7 days rood hair cell,14 days root,7 days seedling(Bur-0),7 days seedling(Est-1)
2	12372954	12373158	5	2:12372954-12374596	seed coat cell(4 DPA),7 days root non-hair cell,7 days whole root,seed coat cell(7 DPA),7 days rood hair cell
2	12373208	12373561	10	2:12372954-12374596	14 days root,7 days rood hair cell,7 days seedling(Est-1),7 days seedling(Bur-0),7 days whole root,7 days seedling(Tsu-1),7 days seedling(Col-0),7 days seedling(Bay-0),10 days root non-hair cell,7 days root non-hair cell
2	12373593	12374105	12	2:12372954-12374596	7 days whole root,7 days seedling(Bay-0),7 days seedling(Col-0),7 days seedling(Tsu-1),seed coat cell(4 DPA),7 days root non-hair cell,10 days root non-hair cell,up-open flowers,14 days root,7 days rood hair cell,7 days seedling(Bur-0),7 days seedling(Est-1)
2	12374105	12374596	12	2:12372954-12374596	7 days rood hair cell,14 days root,7 days seedling(Bur-0),7 days seedling(Est-1),7 days seedling(Col-0),7 days seedling(Tsu-1),7 days seedling(Bay-0),7 days whole root,7 days root non-hair cell,14 days seedling,10 days root non-hair cell,up-open flowers
2	12411181	12412874	13	2:12411181-12413327	14 days seedling,10 days root non-hair cell,7 days root non-hair cell,seed coat cell(4 DPA),7 days whole root_1,7 days seedling(Bay-0),7 days seedling(Col-0),7 days seedling(Tsu-1),7 days whole root,7 days seedling(Est-1),7 days seedling(Bur-0),7 days rood hair cell,14 days root
2	12412874	12412943	2	2:12411181-12413327	10 days root non-hair cell,7 days whole root
2	12412983	12413145	4	2:12411181-12413327	7 days whole root,7 days seedling(Col-0),7 days seedling(Bur-0),10 days root non-hair cell
2	12413145	12413327	5	2:12411181-12413327	7 days seedling(Est-1),10 days root non-hair cell,7 days seedling(Bur-0),7 days whole root,7 days seedling(Col-0)
2	12832006	12832752	7	2:12832006-12833596	seed coat cell(7 DPA),7 days seedling(Tsu-1),7 days seedling(Bay-0),7 days seedling(Col-0),seed coat cell(4 DPA),7 days seedling(Bur-0),7 days seedling(Est-1)
2	12832752	12833596	12	2:12832006-12833596	14 days root,7 days rood hair cell,7 days seedling(Bur-0),7 days seedling(Est-1),seed coat cell(7 DPA),7 days whole root,7 days seedling(Bay-0),7 days seedling(Tsu-1),seed coat cell(4 DPA),7 days root non-hair cell,10 days root non-hair cell,14 days seedling
2	12893603	12894125	14	2:12893603-12895274	7 days seedling(Col-0),7 days seedling(Tsu-1),open flowers,7 days seedling(Bay-0),7 days whole root,7 days root non-hair cell,14 days seedling,up-open flowers,10 days root non-hair cell,seed coat cell(4 DPA),7 days rood hair cell,7 days leaf,7 days seedling(Bur-0),7 days seedling(Est-1)
2	12894125	12894497	13	2:12893603-12895274	7 days seedling(Bay-0),7 days seedling(Col-0),7 days seedling(Tsu-1),open flowers,7 days whole root,seed coat cell(7 DPA),14 days seedling,10 days root non-hair cell,7 days root non-hair cell,seed coat cell(4 DPA),7 days rood hair cell,7 days seedling(Est-1),7 days seedling(Bur-0)
2	12894516	12895274	14	2:12893603-12895274	7 days seedling(Est-1),7 days seedling(Bur-0),14 days root,7 days rood hair cell,seed coat cell(4 DPA),up-open flowers,10 days root non-hair cell,7 days root non-hair cell,7 days whole root,seed coat cell(7 DPA),7 days seedling(Bay-0),7 days seedling(Col-0),open flowers,7 days seedling(Tsu-1)
2	13006143	13006397	11	2:13006143-13007697	7 days whole root,7 days seedling(Tsu-1),7 days seedling(Col-0),7 days seedling(Bay-0),open flowers,seed coat cell(4 DPA),10 days root non-hair cell,up-open flowers,14 days root,7 days seedling(Est-1),7 days seedling(Bur-0)
2	13006397	13007037	17	2:13006143-13007697	7 days rood hair cell,14 days root,7 days seedling(Bur-0),open flowers,7 days whole root_1,seed coat cell(7 DPA),7 days whole root,7 days root non-hair cell,10 days root non-hair cell,up-open flowers,seed coat cell(4 DPA),7 days leaf,7 days seedling(Est-1),7 days seedling(Bay-0),7 days seedling(Tsu-1),7 days seedling(Col-0),14 days seedling
2	13007037	13007190	10	2:13006143-13007697	7 days whole root,7 days seedling(Col-0),7 days seedling(Tsu-1),7 days seedling(Bay-0),10 days root non-hair cell,up-open flowers,14 days root,7 days rood hair cell,7 days seedling(Est-1),7 days seedling(Bur-0)
2	13007190	13007697	11	2:13006143-13007697	7 days seedling(Bur-0),7 days seedling(Est-1),seed coat cell(4 DPA),10 days root non-hair cell,14 days seedling,up-open flowers,7 days whole root,7 days seedling(Col-0),7 days seedling(Tsu-1),open flowers,7 days seedling(Bay-0)
2	13375489	13376127	10	2:13375489-13376996	10 days root non-hair cell,7 days root non-hair cell,7 days seedling(Col-0),7 days seedling(Bay-0),7 days seedling(Tsu-1),7 days whole root,7 days seedling(Est-1),7 days seedling(Bur-0),7 days rood hair cell,14 days root
2	13376127	13376225	6	2:13375489-13376996	7 days seedling(Col-0),7 days seedling(Bay-0),7 days whole root,7 days seedling(Bur-0),7 days seedling(Est-1),10 days root non-hair cell
2	13376225	13376635	13	2:13375489-13376996	14 days root,7 days leaf,7 days rood hair cell,7 days seedling(Est-1),7 days seedling(Bur-0),7 days whole root,seed coat cell(7 DPA),7 days seedling(Tsu-1),7 days seedling(Bay-0),7 days seedling(Col-0),10 days root non-hair cell,14 days seedling,7 days root non-hair cell
2	13376635	13376744	3	2:13375489-13376996	seed coat cell(4 DPA),7 days whole root,seed coat cell(7 DPA)
2	13376744	13376996	3	2:13375489-13376996	seed coat cell(4 DPA),seed coat cell(7 DPA),7 days whole root
2	13701906	13703141	16	2:13701906-13703717	7 days seedling(Est-1),14 days seedling,7 days seedling(Bay-0),7 days seedling(Tsu-1),7 days seedling(Col-0),7 days seedling(Bur-0),14 days root,7 days rood hair cell,seed coat cell(4 DPA),10 days root non-hair cell,up-open flowers,7 days root non-hair cell,7 days whole root,seed coat cell(7 DPA),7 days whole root_1,open flowers
2	13703141	13703410	9	2:13701906-13703717	7 days seedling(Bay-0),7 days seedling(Tsu-1),7 days whole root,7 days root non-hair cell,10 days root non-hair cell,7 days rood hair cell,14 days root,7 days seedling(Bur-0),7 days seedling(Est-1)
2	13703452	13703717	5	2:13701906-13703717	7 days whole root,14 days root,7 days rood hair cell,10 days root non-hair cell,7 days root non-hair cell
2	14063781	14063849	1	2:14063781-14065422	7 days seedling(Est-1)
2	14063888	14064382	15	2:14063781-14065422	7 days root non-hair cell,up-open flowers,14 days seedling,10 days root non-hair cell,seed coat cell(4 DPA),7 days seedling(Bay-0),7 days seedling(Col-0),7 days seedling(Tsu-1),open flowers,7 days whole root,7 days seedling(Bur-0),7 days seedling(Est-1),7 days rood hair cell,7 days leaf,14 days root
2	14064382	14064744	12	2:14063781-14065422	7 days seedling(Col-0),open flowers,7 days seedling(Tsu-1),7 days seedling(Bay-0),7 days whole root,10 days root non-hair cell,7 days root non-hair cell,seed coat cell(4 DPA),7 days rood hair cell,14 days root,7 days seedling(Est-1),7 days seedling(Bur-0)
2	14064744	14065422	15	2:14063781-14065422	7 days rood hair cell,7 days leaf,14 days root,7 days seedling(Bur-0),7 days seedling(Est-1),7 days seedling(Col-0),7 days seedling(Tsu-1),7 days seedling(Bay-0),open flowers,7 days whole root,7 days root non-hair cell,14 days seedling,up-open flowers,10 days root non-hair cell,seed coat cell(4 DPA)
2	14593497	14594038	17	2:14593497-14595016	7 days seedling(Bur-0),7 days rood hair cell,14 days root,10 days root non-hair cell,up-open flowers,7 days root non-hair cell,seed coat cell(4 DPA),7 days whole root_1,open flowers,7 days whole root,seed coat cell(7 DPA),7 days seedling(Est-1),7 days leaf,14 days seedling,7 days seedling(Col-0),7 days seedling(Bay-0),7 days seedling(Tsu-1)
2	14594038	14594727	15	2:14593497-14595016	seed coat cell(4 DPA),up-open flowers,14 days seedling,10 days root non-hair cell,7 days root non-hair cell,7 days whole root,seed coat cell(7 DPA),7 days seedling(Tsu-1),7 days seedling(Col-0),7 days seedling(Bay-0),open flowers,7 days seedling(Est-1),7 days seedling(Bur-0),14 days root,7 days leaf
2	14594727	14595016	11	2:14593497-14595016	7 days seedling(Est-1),7 days seedling(Bur-0),7 days leaf,14 days root,up-open flowers,14 days seedling,seed coat cell(4 DPA),open flowers,7 days seedling(Col-0),7 days seedling(Bay-0),7 days seedling(Tsu-1)
2	14598799	14599477	16	2:14598799-14600372	14 days seedling,7 days seedling(Col-0),7 days seedling(Tsu-1),7 days seedling(Bay-0),7 days seedling(Est-1),up-open flowers,10 days root non-hair cell,7 days root non-hair cell,seed coat cell(4 DPA),7 days whole root_1,open flowers,7 days whole root,seed coat cell(7 DPA),7 days seedling(Bur-0),7 days rood hair cell,14 days root
2	14599477	14599649	4	2:14598799-14600372	7 days rood hair cell,7 days whole root,7 days root non-hair cell,10 days root non-hair cell
2	14599649	14599704	3	2:14598799-14600372	7 days root non-hair cell,10 days root non-hair cell,14 days root
2	14599704	14600008	7	2:14598799-14600372	7 days whole root,14 days root,7 days whole root_1,7 days rood hair cell,7 days seedling(Col-0),10 days root non-hair cell,7 days root non-hair cell
2	14600008	14600372	17	2:14598799-14600372	7 days seedling(Bay-0),7 days seedling(Col-0),7 days seedling(Tsu-1),14 days seedling,7 days leaf,7 days seedling(Est-1),7 days whole root,seed coat cell(7 DPA),7 days whole root_1,open flowers,seed coat cell(4 DPA),10 days root non-hair cell,up-open flowers,7 days root non-hair cell,14 days root,7 days rood hair cell,7 days seedling(Bur-0)
2	14779852	14780950	15	2:14779852-14781496	14 days root,7 days rood hair cell,7 days seedling(Est-1),7 days seedling(Bur-0),7 days whole root,seed coat cell(7 DPA),open flowers,7 days seedling(Bay-0),7 days seedling(Tsu-1),7 days seedling(Col-0),seed coat cell(4 DPA),14 days seedling,up-open flowers,10 days root non-hair cell,7 days root non-hair cell
2	14780950	14781496	10	2:14779852-14781496	seed coat cell(4 DPA),10 days root non-hair cell,up-open flowers,7 days whole root,7 days seedling(Tsu-1),7 days seedling(Col-0),open flowers,7 days seedling(Bay-0),7 days seedling(Bur-0),7 days seedling(Est-1)
2	14852479	14853118	14	2:14852479-14855913	seed coat cell(4 DPA),7 days root non-hair cell,14 days seedling,10 days root non-hair cell,up-open flowers,seed coat cell(7 DPA),7 days whole root,7 days seedling(Bay-0),7 days seedling(Col-0),7 days seedling(Tsu-1),7 days seedling(Bur-0),7 days seedling(Est-1),14 days root,7 days rood hair cell
2	14853118	14853307	4	2:14852479-14855913	10 days root non-hair cell,7 days root non-hair cell,7 days whole root,7 days rood hair cell
2	14853307	14853922	8	2:14852479-14855913	14 days root,7 days rood hair cell,7 days seedling(Bur-0),7 days seedling(Est-1),7 days whole root,7 days seedling(Col-0),7 days root non-hair cell,10 days root non-hair cell
2	14853922	14854802	10	2:14852479-14855913	10 days root non-hair cell,7 days root non-hair cell,7 days whole root,7 days seedling(Col-0),7 days seedling(Tsu-1),7 days seedling(Bay-0),7 days seedling(Est-1),7 days seedling(Bur-0),14 days root,7 days rood hair cell
2	14854802	14854953	5	2:14852479-14855913	7 days rood hair cell,seed coat cell(7 DPA),7 days whole root,7 days root non-hair cell,10 days root non-hair cell
2	14854953	14855041	4	2:14852479-14855913	7 days root non-hair cell,10 days root non-hair cell,7 days whole root,7 days rood hair cell
2	14855041	14855833	11	2:14852479-14855913	7 days seedling(Est-1),7 days seedling(Bur-0),14 days root,7 days rood hair cell,10 days root non-hair cell,7 days root non-hair cell,7 days whole root,7 days whole root_1,7 days seedling(Bay-0),7 days seedling(Col-0),7 days seedling(Tsu-1)
2	14855833	14855913	3	2:14852479-14855913	seed coat cell(7 DPA),7 days root non-hair cell,10 days root non-hair cell
2	15086069	15086219	4	2:15086069-15087962	7 days root non-hair cell,10 days root non-hair cell,7 days rood hair cell,7 days whole root
2	15086219	15087192	9	2:15086069-15087962	7 days seedling(Est-1),7 days seedling(Bur-0),7 days rood hair cell,10 days root non-hair cell,7 days root non-hair cell,7 days whole root,7 days seedling(Col-0),7 days seedling(Tsu-1),7 days seedling(Bay-0)
2	15087192	15087774	10	2:15086069-15087962	10 days root non-hair cell,7 days root non-hair cell,7 days seedling(Col-0),7 days seedling(Tsu-1),7 days seedling(Bay-0),7 days whole root,7 days seedling(Est-1),7 days seedling(Bur-0),7 days rood hair cell,14 days root
2	15087774	15087962	11	2:15086069-15087962	7 days whole root,seed coat cell(7 DPA),7 days seedling(Bay-0),7 days seedling(Col-0),7 days seedling(Tsu-1),up-open flowers,10 days root non-hair cell,7 days root non-hair cell,7 days rood hair cell,7 days seedling(Est-1),7 days seedling(Bur-0)
2	15098760	15098931	8	2:15098760-15102137	seed coat cell(7 DPA),7 days whole root,open flowers,7 days seedling(Col-0),seed coat cell(4 DPA),10 days root non-hair cell,7 days seedling(Bur-0),7 days seedling(Est-1)
2	15098931	15100794	16	2:15098760-15102137	7 days seedling(Est-1),7 days leaf,14 days seedling,7 days seedling(Bay-0),7 days seedling(Col-0),7 days seedling(Tsu-1),7 days seedling(Bur-0),7 days rood hair cell,14 days root,10 days root non-hair cell,up-open flowers,7 days root non-hair cell,seed coat cell(4 DPA),open flowers,7 days whole root,seed coat cell(7 DPA)
2	15100815	15101322	12	2:15098760-15102137	seed coat cell(7 DPA),7 days whole root,7 days seedling(Col-0),7 days seedling(Bay-0),open flowers,7 days seedling(Tsu-1),seed coat cell(4 DPA),14 days seedling,up-open flowers,14 days root,7 days seedling(Bur-0),7 days seedling(Est-1)
2	15101322	15101495	7	2:15098760-15102137	seed coat cell(4 DPA),7 days seedling(Bur-0),7 days seedling(Est-1),up-open flowers,7 days whole root,7 days seedling(Col-0),open flowers
2	15101495	15101572	4	2:15098760-15102137	open flowers,seed coat cell(4 DPA),up-open flowers,7 days seedling(Est-1)
2	15101572	15101694	5	2:15098760-15102137	up-open flowers,seed coat cell(4 DPA),open flowers,7 days seedling(Bay-0),7 days whole root
2	15101694	15102137	9	2:15098760-15102137	7 days whole root,7 days seedling(Bay-0),open flowers,7 days seedling(Tsu-1),7 days seedling(Col-0),seed coat cell(4 DPA),up-open flowers,7 days seedling(Bur-0),7 days seedling(Est-1)
2	15102205	15102594	12	2:15102205-15104159	7 days seedling(Est-1),7 days seedling(Bur-0),14 days root,7 days leaf,10 days root non-hair cell,14 days seedling,up-open flowers,7 days whole root,7 days seedling(Col-0),7 days seedling(Bay-0),open flowers,7 days seedling(Tsu-1)
2	15102594	15103726	13	2:15102205-15104159	7 days seedling(Est-1),7 days seedling(Bur-0),14 days root,10 days root non-hair cell,14 days seedling,up-open flowers,seed coat cell(4 DPA),7 days seedling(Col-0),open flowers,7 days seedling(Bay-0),7 days seedling(Tsu-1),7 days whole root,seed coat cell(7 DPA)
2	15103726	15104159	16	2:15102205-15104159	7 days seedling(Bay-0),7 days seedling(Col-0),7 days seedling(Tsu-1),14 days seedling,7 days leaf,7 days seedling(Est-1),seed coat cell(7 DPA),7 days whole root,open flowers,seed coat cell(4 DPA),7 days root non-hair cell,10 days root non-hair cell,up-open flowers,14 days root,7 days rood hair cell,7 days seedling(Bur-0)
2	15155053	15155597	13	2:15155053-15157807	14 days root,7 days rood hair cell,7 days leaf,7 days seedling(Bur-0),7 days seedling(Est-1),7 days whole root,7 days seedling(Bay-0),7 days seedling(Col-0),7 days seedling(Tsu-1),7 days root non-hair cell,14 days seedling,10 days root non-hair cell,up-open flowers
2	15155597	15155982	15	2:15155053-15157807	7 days seedling(Bay-0),7 days seedling(Col-0),open flowers,7 days seedling(Tsu-1),7 days whole root,seed coat cell(7 DPA),10 days root non-hair cell,14 days seedling,up-open flowers,7 days root non-hair cell,seed coat cell(4 DPA),7 days rood hair cell,14 days root,7 days seedling(Est-1),7 days seedling(Bur-0)
2	15155982	15156325	8	2:15155053-15157807	7 days seedling(Est-1),7 days seedling(Bur-0),7 days rood hair cell,14 days root,10 days root non-hair cell,7 days root non-hair cell,7 days seedling(Bay-0),7 days whole root
2	15156325	15157182	14	2:15155053-15157807	7 days seedling(Tsu-1),7 days seedling(Col-0),7 days seedling(Bay-0),seed coat cell(7 DPA),7 days whole root,7 days root non-hair cell,14 days seedling,up-open flowers,10 days root non-hair cell,seed coat cell(4 DPA),7 days rood hair cell,14 days root,7 days seedling(Bur-0),7 days seedling(Est-1)
2	15157182	15157608	16	2:15155053-15157807	7 days seedling(Col-0),7 days seedling(Tsu-1),7 days seedling(Bay-0),14 days seedling,7 days leaf,7 days seedling(Est-1),open flowers,7 days whole root,seed coat cell(7 DPA),10 days root non-hair cell,up-open flowers,7 days root non-hair cell,seed coat cell(4 DPA),7 days rood hair cell,14 days root,7 days seedling(Bur-0)
2	15157608	15157807	8	2:15155053-15157807	seed coat cell(7 DPA),7 days whole root,open flowers,seed coat cell(4 DPA),7 days root non-hair cell,up-open flowers,10 days root non-hair cell,14 days root
2	15187417	15187860	13	2:15187417-15189101	up-open flowers,10 days root non-hair cell,7 days root non-hair cell,7 days whole root,seed coat cell(7 DPA),7 days whole root_1,7 days seedling(Col-0),7 days seedling(Bay-0),7 days seedling(Tsu-1),7 days seedling(Est-1),7 days seedling(Bur-0),14 days root,7 days rood hair cell
2	15187860	15188545	10	2:15187417-15189101	14 days root,7 days rood hair cell,7 days leaf,7 days seedling(Bur-0),7 days seedling(Est-1),7 days whole root,7 days seedling(Col-0),7 days seedling(Bay-0),7 days root non-hair cell,10 days root non-hair cell
2	15188549	15189101	15	2:15187417-15189101	14 days root,7 days leaf,7 days rood hair cell,7 days seedling(Est-1),7 days seedling(Bur-0),7 days whole root,7 days seedling(Bay-0),7 days seedling(Col-0),7 days seedling(Tsu-1),open flowers,seed coat cell(4 DPA),14 days seedling,up-open flowers,10 days root non-hair cell,7 days root non-hair cell
2	15275861	15276017	3	2:15275861-15278103	7 days whole root,7 days seedling(Col-0),7 days seedling(Bay-0)
2	15276017	15276177	11	2:15275861-15278103	7 days seedling(Est-1),7 days seedling(Bur-0),up-open flowers,10 days root non-hair cell,seed coat cell(4 DPA),7 days seedling(Bay-0),7 days seedling(Col-0),7 days seedling(Tsu-1),open flowers,7 days whole root,seed coat cell(7 DPA)
2	15276177	15276654	17	2:15275861-15278103	seed coat cell(7 DPA),7 days whole root,open flowers,7 days whole root_1,seed coat cell(4 DPA),7 days root non-hair cell,10 days root non-hair cell,up-open flowers,14 days root,7 days rood hair cell,7 days seedling(Bur-0),7 days seedling(Bay-0),7 days seedling(Col-0),7 days seedling(Tsu-1),14 days seedling,7 days leaf,7 days seedling(Est-1)
2	15276654	15276660	7	2:15275861-15278103	7 days seedling(Col-0),open flowers,7 days seedling(Bay-0),7 days whole root,7 days seedling(Bur-0),7 days seedling(Est-1),up-open flowers
2	15276660	15277682	17	2:15275861-15278103	7 days seedling(Bur-0),7 days rood hair cell,14 days root,7 days root non-hair cell,up-open flowers,10 days root non-hair cell,seed coat cell(4 DPA),open flowers,7 days whole root_1,seed coat cell(7 DPA),7 days whole root,7 days seedling(Est-1),7 days leaf,14 days seedling,7 days seedling(Tsu-1),7 days seedling(Col-0),7 days seedling(Bay-0)
2	15277682	15278103	15	2:15275861-15278103	7 days seedling(Est-1),7 days seedling(Bur-0),14 days root,7 days rood hair cell,seed coat cell(4 DPA),14 days seedling,10 days root non-hair cell,up-open flowers,7 days root non-hair cell,7 days whole root,seed coat cell(7 DPA),7 days seedling(Bay-0),7 days seedling(Tsu-1),open flowers,7 days seedling(Col-0)
2	15282724	15283269	12	2:15282724-15285333	7 days seedling(Bur-0),7 days seedling(Est-1),7 days rood hair cell,14 days root,7 days root non-hair cell,10 days root non-hair cell,up-open flowers,7 days seedling(Bay-0),7 days seedling(Col-0),7 days seedling(Tsu-1),open flowers,7 days whole root
2	15283269	15284028	14	2:15282724-15285333	seed coat cell(4 DPA),7 days root non-hair cell,up-open flowers,10 days root non-hair cell,seed coat cell(7 DPA),7 days whole root,7 days seedling(Col-0),7 days seedling(Bay-0),7 days seedling(Tsu-1),open flowers,7 days seedling(Bur-0),7 days seedling(Est-1),14 days root,7 days rood hair cell
2	15284028	15285333	15	2:15282724-15285333	seed coat cell(4 DPA),7 days root non-hair cell,14 days seedling,10 days root non-hair cell,up-open flowers,seed coat cell(7 DPA),7 days whole root,7 days seedling(Bay-0),7 days seedling(Tsu-1),7 days seedling(Col-0),open flowers,7 days seedling(Bur-0),7 days seedling(Est-1),14 days root,7 days rood hair cell
2	15374124	15374854	11	2:15374124-15375761	14 days root,7 days rood hair cell,7 days seedling(Est-1),7 days seedling(Bur-0),7 days whole root,seed coat cell(7 DPA),7 days seedling(Bay-0),7 days seedling(Col-0),7 days seedling(Tsu-1),10 days root non-hair cell,7 days root non-hair cell
2	15374854	15375678	13	2:15374124-15375761	7 days seedling(Bur-0),7 days seedling(Est-1),14 days root,7 days rood hair cell,7 days leaf,seed coat cell(4 DPA),7 days root non-hair cell,10 days root non-hair cell,14 days seedling,7 days whole root,7 days seedling(Col-0),7 days seedling(Bay-0),7 days seedling(Tsu-1)
2	15375678	15375761	4	2:15374124-15375761	10 days root non-hair cell,7 days root non-hair cell,7 days rood hair cell,7 days whole root
2	15375835	15376671	16	2:15375835-15377778	7 days seedling(Est-1),7 days leaf,14 days seedling,7 days seedling(Col-0),7 days seedling(Tsu-1),7 days seedling(Bay-0),7 days seedling(Bur-0),14 days root,7 days rood hair cell,seed coat cell(4 DPA),10 days root non-hair cell,up-open flowers,7 days root non-hair cell,7 days whole root,seed coat cell(7 DPA),open flowers
2	15376671	15376819	2	2:15375835-15377778	7 days whole root,7 days root non-hair cell
2	15376819	15376961	2	2:15375835-15377778	7 days whole root,7 days rood hair cell
2	15376961	15377551	14	2:15375835-15377778	7 days seedling(Col-0),7 days seedling(Tsu-1),7 days seedling(Bay-0),open flowers,7 days whole root_1,7 days whole root,7 days root non-hair cell,14 days seedling,10 days root non-hair cell,seed coat cell(4 DPA),7 days rood hair cell,14 days root,7 days seedling(Bur-0),7 days seedling(Est-1)
2	15377551	15377644	2	2:15375835-15377778	7 days whole root,7 days root non-hair cell
2	15377685	15377778	1	2:15375835-15377778	7 days rood hair cell
2	15441968	15442613	15	2:15441968-15444200	seed coat cell(4 DPA),7 days root non-hair cell,14 days seedling,10 days root non-hair cell,seed coat cell(7 DPA),7 days whole root,7 days seedling(Bay-0),7 days seedling(Col-0),7 days seedling(Tsu-1),7 days whole root_1,7 days seedling(Bur-0),7 days seedling(Est-1),14 days root,7 days rood hair cell,7 days leaf
2	15442656	15442913	6	2:15441968-15444200	7 days whole root,7 days rood hair cell,7 days seedling(Bay-0),7 days root non-hair cell,7 days seedling(Bur-0),10 days root non-hair cell
2	15442913	15443338	14	2:15441968-15444200	7 days seedling(Bur-0),7 days seedling(Est-1),14 days root,7 days rood hair cell,seed coat cell(4 DPA),7 days root non-hair cell,10 days root non-hair cell,seed coat cell(7 DPA),7 days whole root,7 days seedling(Tsu-1),7 days seedling(Bay-0),7 days seedling(Col-0),open flowers,7 days whole root_1
2	15443338	15444200	9	2:15441968-15444200	seed coat cell(7 DPA),7 days whole root,open flowers,7 days seedling(Bay-0),seed coat cell(4 DPA),7 days root non-hair cell,10 days root non-hair cell,up-open flowers,7 days rood hair cell
2	15517518	15517593	3	2:15517518-15521333	seed coat cell(7 DPA),7 days seedling(Est-1),seed coat cell(4 DPA)
2	15517593	15518074	3	2:15517518-15521333	seed coat cell(7 DPA),7 days seedling(Est-1),seed coat cell(4 DPA)
2	15518074	15518171	2	2:15517518-15521333	seed coat cell(4 DPA),7 days seedling(Bay-0)
2	15518171	15519378	15	2:15517518-15521333	open flowers,7 days seedling(Col-0),7 days seedling(Bay-0),7 days seedling(Tsu-1),7 days whole root,seed coat cell(7 DPA),10 days root non-hair cell,14 days seedling,up-open flowers,7 days root non-hair cell,seed coat cell(4 DPA),7 days rood hair cell,14 days root,7 days seedling(Est-1),7 days seedling(Bur-0)
2	15519378	15519448	3	2:15517518-15521333	7 days seedling(Est-1),seed coat cell(7 DPA),7 days seedling(Bay-0)
2	15519448	15520237	16	2:15517518-15521333	7 days seedling(Est-1),7 days leaf,14 days seedling,7 days seedling(Bay-0),7 days seedling(Tsu-1),7 days seedling(Col-0),7 days seedling(Bur-0),14 days root,7 days rood hair cell,seed coat cell(4 DPA),up-open flowers,10 days root non-hair cell,7 days root non-hair cell,7 days whole root,seed coat cell(7 DPA),open flowers
2	15520237	15520300	7	2:15517518-15521333	up-open flowers,7 days seedling(Est-1),7 days seedling(Bur-0),7 days seedling(Tsu-1),7 days seedling(Bay-0),7 days whole root,seed coat cell(7 DPA)
2	15520300	15520842	16	2:15517518-15521333	7 days rood hair cell,14 days root,7 days seedling(Bur-0),open flowers,seed coat cell(7 DPA),7 days whole root,7 days root non-hair cell,up-open flowers,10 days root non-hair cell,seed coat cell(4 DPA),7 days leaf,7 days seedling(Est-1),7 days seedling(Col-0),7 days seedling(Tsu-1),7 days seedling(Bay-0),14 days seedling
2	15520842	15520920	5	2:15517518-15521333	7 days whole root,7 days seedling(Col-0),7 days rood hair cell,7 days root non-hair cell,10 days root non-hair cell
2	15520920	15521241	15	2:15517518-15521333	7 days seedling(Tsu-1),7 days seedling(Col-0),7 days seedling(Bay-0),open flowers,7 days whole root,14 days seedling,10 days root non-hair cell,up-open flowers,7 days root non-hair cell,seed coat cell(4 DPA),7 days leaf,7 days rood hair cell,14 days root,7 days seedling(Est-1),7 days seedling(Bur-0)
2	15521271	15521333	1	2:15517518-15521333	10 days root non-hair cell
2	15564054	15564316	9	2:15564054-15566710	7 days root non-hair cell,10 days root non-hair cell,7 days whole root,7 days seedling(Tsu-1),7 days seedling(Bay-0),7 days seedling(Bur-0),7 days seedling(Est-1),14 days root,7 days rood hair cell
2	15564316	15564896	15	2:15564054-15566710	7 days seedling(Tsu-1),7 days seedling(Bay-0),open flowers,7 days seedling(Col-0),7 days whole root,seed coat cell(7 DPA),up-open flowers,10 days root non-hair cell,7 days root non-hair cell,seed coat cell(4 DPA),7 days leaf,7 days rood hair cell,14 days root,7 days seedling(Est-1),7 days seedling(Bur-0)
2	15564896	15565054	5	2:15564054-15566710	7 days whole root,open flowers,7 days seedling(Col-0),seed coat cell(4 DPA),up-open flowers
2	15565054	15565520	15	2:15564054-15566710	open flowers,7 days seedling(Col-0),7 days seedling(Bay-0),7 days seedling(Tsu-1),7 days whole root,seed coat cell(7 DPA),14 days seedling,up-open flowers,10 days root non-hair cell,7 days root non-hair cell,seed coat cell(4 DPA),7 days rood hair cell,14 days root,7 days seedling(Est-1),7 days seedling(Bur-0)
2	15565567	15566199	14	2:15564054-15566710	7 days whole root,7 days seedling(Bay-0),open flowers,7 days seedling(Col-0),7 days seedling(Tsu-1),seed coat cell(4 DPA),7 days root non-hair cell,up-open flowers,14 days seedling,10 days root non-hair cell,14 days root,7 days rood hair cell,7 days seedling(Bur-0),7 days seedling(Est-1)
2	15566199	15566400	5	2:15564054-15566710	7 days seedling(Est-1),7 days seedling(Bur-0),7 days seedling(Tsu-1),7 days seedling(Bay-0),7 days whole root
2	15566400	15566604	6	2:15564054-15566710	14 days root,7 days whole root,7 days seedling(Tsu-1),7 days seedling(Bay-0),7 days seedling(Bur-0),7 days seedling(Est-1)
2	15566604	15566710	4	2:15564054-15566710	7 days seedling(Bur-0),7 days seedling(Est-1),7 days seedling(Bay-0),7 days whole root
2	15784165	15784832	17	2:15784165-15786225	7 days whole root,seed coat cell(7 DPA),7 days whole root_1,open flowers,seed coat cell(4 DPA),10 days root non-hair cell,up-open flowers,7 days root non-hair cell,14 days root,7 days rood hair cell,7 days seedling(Bur-0),7 days seedling(Col-0),7 days seedling(Tsu-1),7 days seedling(Bay-0),14 days seedling,7 days leaf,7 days seedling(Est-1)
2	15784858	15785120	4	2:15784165-15786225	7 days whole root,7 days seedling(Bay-0),seed coat cell(4 DPA),up-open flowers
2	15785120	15785574	16	2:15784165-15786225	7 days seedling(Col-0),7 days seedling(Tsu-1),7 days seedling(Bay-0),14 days seedling,7 days leaf,7 days seedling(Est-1),seed coat cell(7 DPA),7 days whole root,open flowers,seed coat cell(4 DPA),7 days root non-hair cell,up-open flowers,10 days root non-hair cell,14 days root,7 days rood hair cell,7 days seedling(Bur-0)
2	15785574	15785752	3	2:15784165-15786225	7 days seedling(Tsu-1),7 days seedling(Bay-0),7 days seedling(Est-1)
2	15785752	15786011	8	2:15784165-15786225	7 days seedling(Tsu-1),7 days seedling(Bay-0),7 days seedling(Col-0),up-open flowers,7 days leaf,14 days root,7 days seedling(Est-1),7 days seedling(Bur-0)
2	15786011	15786225	5	2:15784165-15786225	7 days seedling(Bur-0),7 days seedling(Est-1),up-open flowers,7 days seedling(Bay-0),7 days seedling(Tsu-1)
2	15960329	15960796	16	2:15960329-15963310	7 days seedling(Col-0),7 days seedling(Bay-0),7 days seedling(Tsu-1),14 days seedling,7 days leaf,7 days seedling(Est-1),open flowers,7 days whole root,seed coat cell(7 DPA),10 days root non-hair cell,up-open flowers,7 days root non-hair cell,seed coat cell(4 DPA),7 days rood hair cell,14 days root,7 days seedling(Bur-0)
2	15960796	15961224	12	2:15960329-15963310	7 days seedling(Bur-0),7 days seedling(Est-1),14 days root,seed coat cell(4 DPA),7 days root non-hair cell,14 days seedling,seed coat cell(7 DPA),7 days whole root,7 days seedling(Bay-0),open flowers,7 days seedling(Col-0),7 days seedling(Tsu-1)
2	15961245	15961652	17	2:15960329-15963310	7 days leaf,7 days seedling(Est-1),7 days seedling(Col-0),7 days seedling(Bay-0),7 days seedling(Tsu-1),14 days seedling,7 days rood hair cell,14 days root,7 days seedling(Bur-0),open flowers,7 days whole root_1,seed coat cell(7 DPA),7 days whole root,7 days root non-hair cell,10 days root non-hair cell,up-open flowers,seed coat cell(4 DPA)
2	15961652	15962400	16	2:15960329-15963310	7 days seedling(Est-1),7 days leaf,14 days seedling,7 days seedling(Col-0),7 days seedling(Bay-0),7 days seedling(Tsu-1),7 days seedling(Bur-0),14 days root,7 days rood hair cell,seed coat cell(4 DPA),7 days root non-hair cell,10 days root non-hair cell,up-open flowers,seed coat cell(7 DPA),7 days whole root,open flowers
2	15962400	15962513	3	2:15960329-15963310	7 days seedling(Bur-0),open flowers,7 days seedling(Tsu-1)
2	15962513	15963054	16	2:15960329-15963310	7 days seedling(Est-1),7 days leaf,14 days seedling,7 days seedling(Tsu-1),7 days seedling(Bay-0),7 days seedling(Col-0),7 days seedling(Bur-0),14 days root,7 days rood hair cell,seed coat cell(4 DPA),7 days root non-hair cell,up-open flowers,10 days root non-hair cell,seed coat cell(7 DPA),7 days whole root,open flowers
2	15963054	15963310	11	2:15960329-15963310	7 days seedling(Bur-0),7 days seedling(Est-1),7 days seedling(Bay-0),7 days seedling(Col-0),7 days seedling(Tsu-1),open flowers,7 days whole root,7 days root non-hair cell,up-open flowers,10 days root non-hair cell,seed coat cell(4 DPA)
2	15993794	15994004	9	2:15993794-15996549	14 days root,7 days seedling(Est-1),7 days seedling(Bay-0),7 days seedling(Col-0),seed coat cell(7 DPA),7 days whole root,7 days root non-hair cell,10 days root non-hair cell,seed coat cell(4 DPA)
2	15994004	15994790	15	2:15993794-15996549	7 days leaf,7 days rood hair cell,7 days seedling(Est-1),7 days seedling(Bur-0),7 days seedling(Bay-0),7 days seedling(Col-0),7 days seedling(Tsu-1),open flowers,7 days whole root,seed coat cell(7 DPA),14 days seedling,10 days root non-hair cell,up-open flowers,7 days root non-hair cell,seed coat cell(4 DPA)
2	15994825	15995177	4	2:15993794-15996549	seed coat cell(4 DPA),7 days seedling(Est-1),seed coat cell(7 DPA),7 days seedling(Bay-0)
2	15995177	15995300	4	2:15993794-15996549	seed coat cell(4 DPA),7 days seedling(Est-1),seed coat cell(7 DPA),7 days seedling(Bay-0)
2	15995300	15996378	16	2:15993794-15996549	7 days leaf,7 days seedling(Est-1),7 days seedling(Col-0),7 days seedling(Bay-0),7 days seedling(Tsu-1),14 days seedling,7 days rood hair cell,14 days root,7 days seedling(Bur-0),open flowers,7 days whole root,seed coat cell(7 DPA),up-open flowers,10 days root non-hair cell,7 days root non-hair cell,seed coat cell(4 DPA)
2	15996378	15996489	8	2:15993794-15996549	7 days seedling(Est-1),7 days seedling(Bur-0),seed coat cell(7 DPA),open flowers,7 days seedling(Col-0),seed coat cell(4 DPA),up-open flowers,10 days root non-hair cell
2	15996489	15996549	5	2:15993794-15996549	7 days seedling(Bay-0),7 days whole root,up-open flowers,10 days root non-hair cell,7 days seedling(Est-1)
2	16253532	16253834	10	2:16253532-16255268	7 days seedling(Tsu-1),7 days seedling(Bay-0),7 days whole root,7 days root non-hair cell,14 days seedling,10 days root non-hair cell,7 days rood hair cell,14 days root,7 days seedling(Bur-0),7 days seedling(Est-1)
2	16253834	16254461	13	2:16253532-16255268	7 days root non-hair cell,14 days seedling,10 days root non-hair cell,seed coat cell(4 DPA),7 days seedling(Bay-0),7 days seedling(Col-0),7 days seedling(Tsu-1),7 days whole root_1,7 days whole root,7 days seedling(Bur-0),7 days seedling(Est-1),7 days rood hair cell,14 days root
2	16254461	16254697	5	2:16253532-16255268	7 days rood hair cell,7 days whole root,10 days root non-hair cell,7 days root non-hair cell,seed coat cell(4 DPA)
2	16254697	16255268	8	2:16253532-16255268	7 days rood hair cell,14 days root,7 days seedling(Bur-0),7 days seedling(Est-1),7 days seedling(Bay-0),7 days whole root,7 days root non-hair cell,10 days root non-hair cell
2	16360827	16361027	5	2:16360827-16362934	7 days root non-hair cell,10 days root non-hair cell,7 days whole root,open flowers,7 days seedling(Bay-0)
2	16361027	16361144	5	2:16360827-16362934	7 days whole root,7 days rood hair cell,open flowers,7 days root non-hair cell,10 days root non-hair cell
2	16361144	16361665	11	2:16360827-16362934	14 days root,7 days rood hair cell,7 days seedling(Bur-0),7 days seedling(Est-1),7 days whole root,7 days seedling(Tsu-1),7 days seedling(Col-0),7 days seedling(Bay-0),7 days root non-hair cell,10 days root non-hair cell,14 days seedling
2	16361665	16362231	16	2:16360827-16362934	7 days seedling(Col-0),7 days seedling(Bay-0),7 days seedling(Tsu-1),14 days seedling,7 days leaf,7 days seedling(Est-1),open flowers,seed coat cell(7 DPA),7 days whole root,7 days root non-hair cell,10 days root non-hair cell,up-open flowers,seed coat cell(4 DPA),7 days rood hair cell,14 days root,7 days seedling(Bur-0)
2	16362231	16362460	11	2:16360827-16362934	10 days root non-hair cell,up-open flowers,7 days root non-hair cell,7 days whole root,7 days seedling(Bay-0),7 days seedling(Col-0),7 days seedling(Tsu-1),7 days seedling(Est-1),7 days seedling(Bur-0),14 days root,7 days rood hair cell
2	16362460	16362606	6	2:16360827-16362934	7 days root non-hair cell,10 days root non-hair cell,seed coat cell(7 DPA),7 days whole root,7 days seedling(Bay-0),7 days rood hair cell
2	16362629	16362934	4	2:16360827-16362934	7 days whole root,7 days seedling(Bay-0),7 days rood hair cell,7 days root non-hair cell
2	16377749	16378447	14	2:16377749-16379599	14 days root,7 days seedling(Bur-0),7 days seedling(Est-1),7 days seedling(Bay-0),open flowers,7 days seedling(Tsu-1),7 days seedling(Col-0),7 days whole root_1,seed coat cell(7 DPA),7 days whole root,7 days root non-hair cell,up-open flowers,10 days root non-hair cell,seed coat cell(4 DPA)
2	16378447	16378902	13	2:16377749-16379599	7 days leaf,14 days root,7 days seedling(Est-1),7 days seedling(Bur-0),7 days whole root_1,open flowers,7 days seedling(Col-0),7 days seedling(Tsu-1),7 days seedling(Bay-0),seed coat cell(7 DPA),14 days seedling,up-open flowers,seed coat cell(4 DPA)
2	16378902	16379207	11	2:16377749-16379599	14 days root,7 days seedling(Bur-0),7 days seedling(Est-1),7 days seedling(Tsu-1),7 days seedling(Col-0),7 days seedling(Bay-0),open flowers,seed coat cell(7 DPA),up-open flowers,14 days seedling,seed coat cell(4 DPA)
2	16379207	16379599	13	2:16377749-16379599	7 days leaf,14 days root,7 days seedling(Est-1),7 days seedling(Bur-0),7 days seedling(Col-0),open flowers,7 days seedling(Tsu-1),7 days seedling(Bay-0),7 days whole root,seed coat cell(7 DPA),up-open flowers,14 days seedling,seed coat cell(4 DPA)
2	16440961	16442099	15	2:16440961-16443610	14 days root,7 days rood hair cell,7 days seedling(Est-1),7 days seedling(Bur-0),7 days whole root,seed coat cell(7 DPA),7 days seedling(Col-0),7 days seedling(Bay-0),open flowers,7 days seedling(Tsu-1),seed coat cell(4 DPA),10 days root non-hair cell,14 days seedling,up-open flowers,7 days root non-hair cell
2	16442099	16443023	11	2:16440961-16443610	7 days rood hair cell,14 days root,7 days seedling(Bur-0),7 days seedling(Est-1),7 days seedling(Tsu-1),7 days seedling(Col-0),7 days seedling(Bay-0),7 days whole root,7 days root non-hair cell,10 days root non-hair cell,seed coat cell(4 DPA)
2	16443023	16443610	7	2:16440961-16443610	7 days root non-hair cell,10 days root non-hair cell,14 days root,7 days whole root,7 days seedling(Col-0),7 days rood hair cell,7 days whole root_1
2	16564348	16564934	12	2:16564348-16565913	7 days rood hair cell,14 days root,7 days seedling(Est-1),7 days seedling(Bur-0),7 days seedling(Col-0),7 days seedling(Tsu-1),7 days seedling(Bay-0),7 days whole root,seed coat cell(7 DPA),10 days root non-hair cell,7 days root non-hair cell,seed coat cell(4 DPA)
2	16564934	16565072	6	2:16564348-16565913	up-open flowers,10 days root non-hair cell,seed coat cell(4 DPA),7 days seedling(Col-0),seed coat cell(7 DPA),7 days whole root
2	16565072	16565233	3	2:16564348-16565913	seed coat cell(4 DPA),up-open flowers,7 days seedling(Col-0)
2	16565233	16565913	11	2:16564348-16565913	7 days seedling(Bur-0),7 days seedling(Est-1),seed coat cell(4 DPA),14 days seedling,up-open flowers,seed coat cell(7 DPA),7 days whole root,7 days seedling(Tsu-1),7 days seedling(Bay-0),7 days seedling(Col-0),open flowers
2	16604916	16605348	15	2:16604916-16609327	14 days root,7 days rood hair cell,7 days leaf,7 days seedling(Bur-0),7 days seedling(Est-1),7 days whole root,7 days seedling(Bay-0),7 days seedling(Col-0),open flowers,7 days seedling(Tsu-1),seed coat cell(4 DPA),7 days root non-hair cell,14 days seedling,10 days root non-hair cell,up-open flowers
2	16605348	16605446	10	2:16604916-16609327	7 days seedling(Bur-0),7 days seedling(Est-1),seed coat cell(4 DPA),up-open flowers,10 days root non-hair cell,seed coat cell(7 DPA),7 days whole root,7 days seedling(Bay-0),7 days seedling(Col-0),7 days seedling(Tsu-1)
2	16605446	16606094	16	2:16604916-16609327	7 days rood hair cell,14 days root,7 days seedling(Bur-0),open flowers,seed coat cell(7 DPA),7 days whole root,7 days root non-hair cell,up-open flowers,10 days root non-hair cell,seed coat cell(4 DPA),7 days leaf,7 days seedling(Est-1),7 days seedling(Col-0),7 days seedling(Bay-0),7 days seedling(Tsu-1),14 days seedling
2	16606094	16606202	12	2:16604916-16609327	7 days seedling(Bay-0),7 days seedling(Tsu-1),7 days seedling(Col-0),7 days whole root,seed coat cell(7 DPA),10 days root non-hair cell,up-open flowers,7 days root non-hair cell,seed coat cell(4 DPA),7 days rood hair cell,7 days seedling(Est-1),7 days seedling(Bur-0)
2	16606202	16606747	12	2:16604916-16609327	7 days seedling(Bur-0),7 days seedling(Est-1),seed coat cell(4 DPA),up-open flowers,14 days seedling,10 days root non-hair cell,seed coat cell(7 DPA),7 days whole root,open flowers,7 days seedling(Col-0),7 days seedling(Tsu-1),7 days seedling(Bay-0)
2	16606747	16607378	15	2:16604916-16609327	7 days seedling(Est-1),7 days seedling(Bur-0),7 days leaf,7 days rood hair cell,14 days seedling,up-open flowers,10 days root non-hair cell,7 days root non-hair cell,seed coat cell(4 DPA),7 days seedling(Col-0),7 days seedling(Bay-0),7 days seedling(Tsu-1),open flowers,7 days whole root,seed coat cell(7 DPA)
2	16607378	16608385	16	2:16604916-16609327	7 days leaf,7 days seedling(Est-1),7 days seedling(Bay-0),7 days seedling(Col-0),7 days seedling(Tsu-1),14 days seedling,7 days rood hair cell,14 days root,7 days seedling(Bur-0),open flowers,seed coat cell(7 DPA),7 days whole root,7 days root non-hair cell,10 days root non-hair cell,up-open flowers,seed coat cell(4 DPA)
2	16608385	16609046	14	2:16604916-16609327	up-open flowers,14 days seedling,10 days root non-hair cell,7 days root non-hair cell,seed coat cell(4 DPA),7 days seedling(Tsu-1),7 days seedling(Bay-0),7 days seedling(Col-0),open flowers,7 days whole root,7 days seedling(Est-1),7 days seedling(Bur-0),7 days rood hair cell,14 days root
2	16609071	16609327	7	2:16604916-16609327	7 days seedling(Bur-0),7 days seedling(Est-1),10 days root non-hair cell,7 days whole root,7 days seedling(Bay-0),7 days seedling(Tsu-1),7 days seedling(Col-0)
2	16695314	16695864	10	2:16695314-16697586	10 days root non-hair cell,7 days root non-hair cell,7 days seedling(Col-0),7 days seedling(Tsu-1),7 days seedling(Bay-0),7 days whole root,7 days seedling(Est-1),7 days seedling(Bur-0),7 days rood hair cell,14 days root
2	16695891	16696403	5	2:16695314-16697586	seed coat cell(4 DPA),10 days root non-hair cell,7 days root non-hair cell,7 days whole root,7 days rood hair cell
2	16696403	16696589	9	2:16695314-16697586	7 days seedling(Tsu-1),7 days seedling(Col-0),7 days whole root,7 days root non-hair cell,10 days root non-hair cell,seed coat cell(4 DPA),7 days rood hair cell,14 days root,7 days seedling(Bur-0)
2	16696589	16697056	16	2:16695314-16697586	14 days root,7 days rood hair cell,7 days seedling(Bur-0),7 days whole root,seed coat cell(7 DPA),open flowers,seed coat cell(4 DPA),10 days root non-hair cell,up-open flowers,7 days root non-hair cell,7 days leaf,7 days seedling(Est-1),7 days seedling(Col-0),7 days seedling(Tsu-1),7 days seedling(Bay-0),14 days seedling
2	16697056	16697213	10	2:16695314-16697586	seed coat cell(4 DPA),14 days seedling,up-open flowers,7 days seedling(Col-0),7 days seedling(Bay-0),open flowers,7 days seedling(Tsu-1),7 days seedling(Est-1),7 days seedling(Bur-0),7 days leaf
2	16697213	16697586	8	2:16695314-16697586	7 days leaf,7 days seedling(Bur-0),7 days seedling(Est-1),7 days seedling(Bay-0),7 days seedling(Col-0),open flowers,7 days root non-hair cell,10 days root non-hair cell
2	16758130	16758653	12	2:16758130-16759921	7 days seedling(Est-1),7 days seedling(Bur-0),14 days root,7 days rood hair cell,seed coat cell(4 DPA),10 days root non-hair cell,14 days seedling,7 days root non-hair cell,7 days whole root,seed coat cell(7 DPA),7 days seedling(Tsu-1),7 days seedling(Bay-0)
2	16758653	16758824	5	2:16758130-16759921	seed coat cell(4 DPA),7 days seedling(Bur-0),seed coat cell(7 DPA),14 days root,7 days seedling(Bay-0)
2	16758824	16759336	15	2:16758130-16759921	14 days root,7 days rood hair cell,7 days seedling(Est-1),7 days seedling(Bur-0),7 days whole root,seed coat cell(7 DPA),7 days seedling(Tsu-1),7 days seedling(Bay-0),open flowers,7 days seedling(Col-0),seed coat cell(4 DPA),10 days root non-hair cell,14 days seedling,up-open flowers,7 days root non-hair cell
2	16759336	16759419	7	2:16758130-16759921	10 days root non-hair cell,7 days root non-hair cell,seed coat cell(4 DPA),7 days rood hair cell,7 days seedling(Col-0),7 days whole root,14 days root
2	16759419	16759856	16	2:16758130-16759921	seed coat cell(4 DPA),10 days root non-hair cell,up-open flowers,7 days root non-hair cell,7 days whole root,seed coat cell(7 DPA),open flowers,7 days seedling(Bur-0),14 days root,7 days rood hair cell,14 days seedling,7 days seedling(Col-0),7 days seedling(Tsu-1),7 days seedling(Bay-0),7 days seedling(Est-1),7 days leaf
2	16759856	16759921	4	2:16758130-16759921	7 days whole root,14 days root,7 days seedling(Col-0),open flowers
2	16800429	16801119	17	2:16800429-16802525	7 days seedling(Bur-0),14 days root,7 days rood hair cell,seed coat cell(4 DPA),up-open flowers,10 days root non-hair cell,7 days root non-hair cell,7 days whole root,seed coat cell(7 DPA),7 days whole root_1,open flowers,7 days seedling(Est-1),7 days leaf,14 days seedling,7 days seedling(Col-0),7 days seedling(Bay-0),7 days seedling(Tsu-1)
2	16801119	16801198	3	2:16800429-16802525	7 days root non-hair cell,10 days root non-hair cell,7 days whole root
2	16801198	16801354	3	2:16800429-16802525	7 days whole root,7 days root non-hair cell,10 days root non-hair cell
2	16801354	16802525	11	2:16800429-16802525	14 days root,7 days rood hair cell,7 days seedling(Bur-0),7 days seedling(Est-1),7 days whole root,7 days seedling(Col-0),7 days seedling(Bay-0),7 days seedling(Tsu-1),7 days whole root_1,7 days root non-hair cell,10 days root non-hair cell
2	16819821	16820314	9	2:16819821-16821322	7 days seedling(Bur-0),7 days rood hair cell,14 days root,10 days root non-hair cell,7 days root non-hair cell,7 days seedling(Bay-0),7 days seedling(Col-0),7 days seedling(Tsu-1),7 days whole root
2	16820314	16821322	13	2:16819821-16821322	7 days leaf,7 days rood hair cell,14 days root,7 days seedling(Est-1),7 days seedling(Bur-0),7 days whole root_1,7 days seedling(Col-0),7 days seedling(Bay-0),7 days seedling(Tsu-1),7 days whole root,14 days seedling,10 days root non-hair cell,7 days root non-hair cell
2	17003374	17003573	4	2:17003374-17005611	7 days whole root,7 days rood hair cell,10 days root non-hair cell,7 days root non-hair cell
2	17003609	17004180	10	2:17003374-17005611	7 days seedling(Bur-0),7 days seedling(Est-1),14 days root,7 days rood hair cell,7 days root non-hair cell,10 days root non-hair cell,7 days whole root,7 days seedling(Col-0),7 days seedling(Tsu-1),7 days seedling(Bay-0)
2	17004180	17005611	10	2:17003374-17005611	10 days root non-hair cell,7 days root non-hair cell,7 days seedling(Bay-0),7 days seedling(Col-0),7 days seedling(Tsu-1),7 days whole root,7 days seedling(Est-1),7 days seedling(Bur-0),7 days rood hair cell,14 days root
2	17147649	17148258	17	2:17147649-17149244	14 days root,7 days rood hair cell,7 days seedling(Bur-0),7 days whole root,seed coat cell(7 DPA),7 days whole root_1,open flowers,seed coat cell(4 DPA),up-open flowers,10 days root non-hair cell,7 days root non-hair cell,7 days leaf,7 days seedling(Est-1),7 days seedling(Bay-0),7 days seedling(Col-0),7 days seedling(Tsu-1),14 days seedling
2	17148258	17148613	15	2:17147649-17149244	seed coat cell(4 DPA),7 days root non-hair cell,14 days seedling,up-open flowers,10 days root non-hair cell,7 days whole root,7 days seedling(Col-0),7 days seedling(Bay-0),7 days seedling(Tsu-1),open flowers,7 days seedling(Bur-0),7 days seedling(Est-1),14 days root,7 days rood hair cell,7 days leaf
2	17148613	17149132	6	2:17147649-17149244	7 days root non-hair cell,7 days seedling(Bur-0),10 days root non-hair cell,7 days seedling(Est-1),seed coat cell(4 DPA),7 days whole root
2	17149132	17149244	2	2:17147649-17149244	14 days root,7 days whole root
2	17162092	17162902	17	2:17162092-17163978	14 days seedling,7 days seedling(Col-0),7 days seedling(Tsu-1),7 days seedling(Bay-0),7 days seedling(Est-1),7 days leaf,7 days root non-hair cell,10 days root non-hair cell,up-open flowers,seed coat cell(4 DPA),open flowers,7 days whole root_1,seed coat cell(7 DPA),7 days whole root,7 days seedling(Bur-0),7 days rood hair cell,14 days root
2	17162902	17163030	3	2:17162092-17163978	7 days seedling(Bay-0),7 days whole root,10 days root non-hair cell
2	17163056	17163502	14	2:17162092-17163978	seed coat cell(4 DPA),7 days root non-hair cell,14 days seedling,10 days root non-hair cell,up-open flowers,seed coat cell(7 DPA),7 days whole root,7 days seedling(Tsu-1),7 days seedling(Col-0),7 days seedling(Bay-0),7 days seedling(Bur-0),7 days seedling(Est-1),14 days root,7 days rood hair cell
2	17163502	17163978	15	2:17162092-17163978	7 days seedling(Tsu-1),7 days seedling(Bay-0),7 days seedling(Col-0),open flowers,7 days whole root,seed coat cell(7 DPA),14 days seedling,10 days root non-hair cell,up-open flowers,7 days root non-hair cell,seed coat cell(4 DPA),7 days leaf,14 days root,7 days seedling(Est-1),7 days seedling(Bur-0)
2	17210970	17211252	8	2:17210970-17212589	14 days seedling,10 days root non-hair cell,seed coat cell(4 DPA),open flowers,7 days seedling(Col-0),7 days whole root_1,7 days leaf,14 days root
2	17211252	17211777	17	2:17210970-17212589	7 days seedling(Est-1),7 days leaf,14 days seedling,7 days seedling(Bay-0),7 days seedling(Tsu-1),7 days seedling(Col-0),7 days seedling(Bur-0),14 days root,7 days rood hair cell,seed coat cell(4 DPA),up-open flowers,10 days root non-hair cell,7 days root non-hair cell,7 days whole root,seed coat cell(7 DPA),7 days whole root_1,open flowers
2	17211777	17211914	3	2:17210970-17212589	14 days root,7 days leaf,seed coat cell(4 DPA)
2	17211914	17212050	3	2:17210970-17212589	7 days seedling(Bay-0),14 days root,7 days seedling(Est-1)
2	17212050	17212465	8	2:17210970-17212589	seed coat cell(4 DPA),up-open flowers,open flowers,7 days seedling(Col-0),7 days seedling(Bay-0),7 days seedling(Bur-0),7 days seedling(Est-1),14 days root
2	17212465	17212589	5	2:17210970-17212589	7 days seedling(Bur-0),7 days seedling(Est-1),seed coat cell(4 DPA),7 days seedling(Bay-0),7 days seedling(Tsu-1)
2	17216833	17216958	2	2:17216833-17220851	10 days root non-hair cell,7 days whole root
2	17216958	17217802	14	2:17216833-17220851	7 days seedling(Bur-0),7 days seedling(Est-1),14 days root,7 days rood hair cell,7 days leaf,seed coat cell(4 DPA),7 days root non-hair cell,10 days root non-hair cell,14 days seedling,7 days whole root,7 days seedling(Col-0),7 days seedling(Tsu-1),7 days seedling(Bay-0),7 days whole root_1
2	17217802	17218164	10	2:17216833-17220851	7 days seedling(Bay-0),7 days seedling(Tsu-1),7 days whole root,7 days root non-hair cell,10 days root non-hair cell,up-open flowers,7 days rood hair cell,14 days root,7 days seedling(Bur-0),7 days seedling(Est-1)
2	17218164	17218375	5	2:17216833-17220851	7 days root non-hair cell,7 days seedling(Est-1),10 days root non-hair cell,7 days whole root,7 days rood hair cell
2	17218375	17219585	15	2:17216833-17220851	7 days seedling(Bur-0),7 days seedling(Est-1),14 days root,7 days rood hair cell,seed coat cell(4 DPA),7 days root non-hair cell,14 days seedling,10 days root non-hair cell,up-open flowers,seed coat cell(7 DPA),7 days whole root,open flowers,7 days seedling(Bay-0),7 days seedling(Col-0),7 days seedling(Tsu-1)
2	17219585	17220080	11	2:17216833-17220851	7 days root non-hair cell,10 days root non-hair cell,seed coat cell(4 DPA),7 days seedling(Col-0),7 days seedling(Bay-0),open flowers,7 days seedling(Tsu-1),7 days whole root,7 days seedling(Bur-0),7 days seedling(Est-1),14 days root
2	17220080	17220851	16	2:17216833-17220851	7 days leaf,7 days seedling(Est-1),7 days seedling(Col-0),7 days seedling(Tsu-1),7 days seedling(Bay-0),14 days seedling,7 days rood hair cell,14 days root,7 days seedling(Bur-0),open flowers,seed coat cell(7 DPA),7 days whole root,7 days root non-hair cell,up-open flowers,10 days root non-hair cell,seed coat cell(4 DPA)
2	17243795	17244977	10	2:17243795-17246654	7 days seedling(Bur-0),7 days seedling(Est-1),7 days rood hair cell,14 days root,7 days root non-hair cell,10 days root non-hair cell,7 days seedling(Tsu-1),7 days seedling(Bay-0),7 days seedling(Col-0),7 days whole root
2	17244977	17246006	12	2:17243795-17246654	7 days seedling(Col-0),7 days seedling(Bay-0),7 days seedling(Tsu-1),7 days whole root,14 days seedling,up-open flowers,10 days root non-hair cell,7 days root non-hair cell,7 days rood hair cell,14 days root,7 days seedling(Est-1),7 days seedling(Bur-0)
2	17246006	17246434	11	2:17243795-17246654	7 days seedling(Bur-0),7 days seedling(Est-1),14 days root,7 days rood hair cell,7 days root non-hair cell,up-open flowers,10 days root non-hair cell,7 days whole root,7 days seedling(Bay-0),7 days seedling(Col-0),7 days seedling(Tsu-1)
2	17246434	17246654	10	2:17243795-17246654	7 days root non-hair cell,up-open flowers,10 days root non-hair cell,7 days seedling(Col-0),7 days seedling(Bay-0),7 days seedling(Tsu-1),7 days whole root,7 days seedling(Bur-0),7 days seedling(Est-1),7 days rood hair cell
2	17246974	17247566	15	2:17246974-17248597	7 days whole root,seed coat cell(7 DPA),7 days seedling(Col-0),7 days seedling(Tsu-1),open flowers,7 days seedling(Bay-0),seed coat cell(4 DPA),10 days root non-hair cell,14 days seedling,up-open flowers,7 days root non-hair cell,14 days root,7 days rood hair cell,7 days seedling(Est-1),7 days seedling(Bur-0)
2	17247566	17247701	12	2:17246974-17248597	7 days rood hair cell,7 days seedling(Est-1),7 days seedling(Bur-0),7 days seedling(Col-0),7 days seedling(Tsu-1),7 days seedling(Bay-0),open flowers,7 days whole root,seed coat cell(7 DPA),10 days root non-hair cell,7 days root non-hair cell,seed coat cell(4 DPA)
2	17247701	17248040	14	2:17246974-17248597	7 days seedling(Bur-0),7 days seedling(Est-1),14 days root,7 days rood hair cell,seed coat cell(4 DPA),7 days root non-hair cell,14 days seedling,10 days root non-hair cell,seed coat cell(7 DPA),7 days whole root,7 days seedling(Tsu-1),7 days seedling(Bay-0),7 days seedling(Col-0),open flowers
2	17248040	17248439	13	2:17246974-17248597	14 days root,7 days rood hair cell,7 days seedling(Est-1),7 days seedling(Bur-0),7 days whole root,seed coat cell(7 DPA),7 days seedling(Col-0),7 days seedling(Tsu-1),7 days seedling(Bay-0),open flowers,seed coat cell(4 DPA),10 days root non-hair cell,7 days root non-hair cell
2	17248439	17248597	3	2:17246974-17248597	up-open flowers,seed coat cell(4 DPA),seed coat cell(7 DPA)
2	17481734	17482099	17	2:17481734-17484680	7 days seedling(Tsu-1),7 days seedling(Bay-0),7 days seedling(Col-0),14 days seedling,7 days leaf,7 days seedling(Est-1),seed coat cell(7 DPA),7 days whole root,open flowers,7 days whole root_1,seed coat cell(4 DPA),7 days root non-hair cell,10 days root non-hair cell,up-open flowers,14 days root,7 days rood hair cell,7 days seedling(Bur-0)
2	17482099	17482564	13	2:17481734-17484680	7 days root non-hair cell,up-open flowers,10 days root non-hair cell,seed coat cell(4 DPA),7 days seedling(Bay-0),7 days seedling(Col-0),open flowers,7 days seedling(Tsu-1),7 days whole root,7 days seedling(Bur-0),7 days seedling(Est-1),7 days rood hair cell,14 days root
2	17482564	17482860	11	2:17481734-17484680	7 days whole root,7 days seedling(Tsu-1),7 days seedling(Col-0),7 days seedling(Bay-0),seed coat cell(4 DPA),14 days seedling,up-open flowers,10 days root non-hair cell,14 days root,7 days seedling(Bur-0),7 days seedling(Est-1)
2	17482860	17484072	16	2:17481734-17484680	seed coat cell(7 DPA),7 days whole root,open flowers,seed coat cell(4 DPA),7 days root non-hair cell,10 days root non-hair cell,up-open flowers,14 days root,7 days rood hair cell,7 days seedling(Bur-0),7 days seedling(Tsu-1),7 days seedling(Bay-0),7 days seedling(Col-0),14 days seedling,7 days leaf,7 days seedling(Est-1)
2	17484072	17484221	9	2:17481734-17484680	10 days root non-hair cell,7 days root non-hair cell,7 days whole root,7 days seedling(Bay-0),7 days seedling(Col-0),7 days seedling(Tsu-1),7 days seedling(Est-1),7 days seedling(Bur-0),7 days rood hair cell
2	17484221	17484680	14	2:17481734-17484680	7 days rood hair cell,7 days seedling(Bur-0),7 days seedling(Est-1),seed coat cell(7 DPA),7 days whole root,7 days seedling(Bay-0),7 days seedling(Tsu-1),7 days seedling(Col-0),open flowers,seed coat cell(4 DPA),7 days root non-hair cell,14 days seedling,up-open flowers,10 days root non-hair cell
2	17726023	17726207	4	2:17726023-17728194	seed coat cell(4 DPA),open flowers,7 days seedling(Col-0),7 days seedling(Bay-0)
2	17726207	17726605	9	2:17726023-17728194	14 days seedling,10 days root non-hair cell,seed coat cell(4 DPA),7 days seedling(Bay-0),7 days seedling(Col-0),7 days seedling(Tsu-1),open flowers,7 days seedling(Est-1),7 days seedling(Bur-0)
2	17726605	17727116	17	2:17726023-17728194	7 days seedling(Col-0),7 days seedling(Bay-0),7 days seedling(Tsu-1),14 days seedling,7 days leaf,7 days seedling(Est-1),7 days whole root,seed coat cell(7 DPA),7 days whole root_1,open flowers,seed coat cell(4 DPA),10 days root non-hair cell,up-open flowers,7 days root non-hair cell,14 days root,7 days rood hair cell,7 days seedling(Bur-0)
2	17727116	17727279	13	2:17726023-17728194	7 days seedling(Bur-0),7 days seedling(Est-1),14 days root,7 days root non-hair cell,14 days seedling,10 days root non-hair cell,seed coat cell(4 DPA),open flowers,7 days seedling(Col-0),7 days seedling(Bay-0),7 days seedling(Tsu-1),seed coat cell(7 DPA),7 days whole root
2	17727279	17727823	17	2:17726023-17728194	14 days seedling,7 days seedling(Tsu-1),7 days seedling(Bay-0),7 days seedling(Col-0),7 days seedling(Est-1),7 days leaf,up-open flowers,10 days root non-hair cell,7 days root non-hair cell,seed coat cell(4 DPA),7 days whole root_1,open flowers,7 days whole root,seed coat cell(7 DPA),7 days seedling(Bur-0),7 days rood hair cell,14 days root
2	17727823	17728194	13	2:17726023-17728194	7 days whole root_1,7 days seedling(Col-0),7 days seedling(Bay-0),7 days seedling(Tsu-1),7 days whole root,seed coat cell(7 DPA),10 days root non-hair cell,up-open flowers,seed coat cell(4 DPA),7 days leaf,14 days root,7 days seedling(Est-1),7 days seedling(Bur-0)
2	17751510	17752920	17	2:17751510-17754709	open flowers,7 days whole root_1,seed coat cell(7 DPA),7 days whole root,7 days root non-hair cell,up-open flowers,10 days root non-hair cell,seed coat cell(4 DPA),7 days rood hair cell,14 days root,7 days seedling(Bur-0),7 days seedling(Bay-0),7 days seedling(Col-0),7 days seedling(Tsu-1),14 days seedling,7 days leaf,7 days seedling(Est-1)
2	17752920	17753299	8	2:17751510-17754709	14 days root,7 days seedling(Est-1),7 days seedling(Bur-0),7 days whole root,7 days seedling(Tsu-1),7 days seedling(Col-0),7 days seedling(Bay-0),up-open flowers
2	17753331	17753843	10	2:17751510-17754709	7 days whole root,7 days seedling(Col-0),7 days seedling(Bay-0),7 days seedling(Tsu-1),7 days root non-hair cell,10 days root non-hair cell,14 days root,7 days rood hair cell,7 days seedling(Bur-0),7 days seedling(Est-1)
2	17753843	17754103	8	2:17751510-17754709	7 days seedling(Est-1),7 days seedling(Bur-0),up-open flowers,10 days root non-hair cell,7 days whole root,7 days seedling(Tsu-1),7 days seedling(Bay-0),7 days seedling(Col-0)
2	17754148	17754709	15	2:17751510-17754709	14 days seedling,up-open flowers,10 days root non-hair cell,7 days root non-hair cell,seed coat cell(4 DPA),7 days seedling(Col-0),7 days seedling(Tsu-1),open flowers,7 days seedling(Bay-0),7 days whole root,7 days seedling(Est-1),7 days seedling(Bur-0),7 days leaf,7 days rood hair cell,14 days root
2	17899917	17900114	12	2:17899917-17901585	7 days rood hair cell,14 days root,7 days seedling(Est-1),7 days seedling(Bur-0),7 days seedling(Col-0),7 days seedling(Tsu-1),7 days seedling(Bay-0),7 days whole root,seed coat cell(7 DPA),10 days root non-hair cell,7 days root non-hair cell,seed coat cell(4 DPA)
2	17900114	17900266	5	2:17899917-17901585	10 days root non-hair cell,7 days root non-hair cell,7 days whole root,seed coat cell(7 DPA),7 days seedling(Tsu-1)
2	17900266	17900557	9	2:17899917-17901585	7 days rood hair cell,7 days seedling(Bur-0),7 days whole root,seed coat cell(7 DPA),7 days seedling(Bay-0),7 days seedling(Col-0),seed coat cell(4 DPA),10 days root non-hair cell,7 days root non-hair cell
2	17900557	17901394	16	2:17899917-17901585	14 days root,7 days rood hair cell,7 days seedling(Bur-0),seed coat cell(7 DPA),7 days whole root,open flowers,7 days whole root_1,seed coat cell(4 DPA),7 days root non-hair cell,10 days root non-hair cell,up-open flowers,7 days seedling(Est-1),7 days seedling(Bay-0),7 days seedling(Col-0),7 days seedling(Tsu-1),14 days seedling
2	17901394	17901585	4	2:17899917-17901585	seed coat cell(7 DPA),7 days seedling(Bay-0),seed coat cell(4 DPA),10 days root non-hair cell
2	17905373	17906025	17	2:17905373-17908082	open flowers,7 days whole root_1,seed coat cell(7 DPA),7 days whole root,7 days root non-hair cell,up-open flowers,10 days root non-hair cell,seed coat cell(4 DPA),7 days rood hair cell,14 days root,7 days seedling(Bur-0),7 days seedling(Col-0),7 days seedling(Bay-0),7 days seedling(Tsu-1),14 days seedling,7 days leaf,7 days seedling(Est-1)
2	17906025	17906607	16	2:17905373-17908082	7 days seedling(Col-0),7 days seedling(Bay-0),7 days seedling(Tsu-1),14 days seedling,7 days leaf,7 days seedling(Est-1),open flowers,7 days whole root,seed coat cell(7 DPA),10 days root non-hair cell,up-open flowers,7 days root non-hair cell,seed coat cell(4 DPA),7 days rood hair cell,14 days root,7 days seedling(Bur-0)
2	17906607	17907447	16	2:17905373-17908082	7 days leaf,7 days seedling(Est-1),7 days seedling(Col-0),7 days seedling(Tsu-1),7 days seedling(Bay-0),14 days seedling,7 days rood hair cell,14 days root,7 days seedling(Bur-0),open flowers,seed coat cell(7 DPA),7 days whole root,7 days root non-hair cell,10 days root non-hair cell,up-open flowers,seed coat cell(4 DPA)
2	17907447	17907866	15	2:17905373-17908082	7 days seedling(Est-1),7 days seedling(Bur-0),14 days root,7 days leaf,7 days rood hair cell,seed coat cell(4 DPA),10 days root non-hair cell,14 days seedling,7 days root non-hair cell,7 days whole root,seed coat cell(7 DPA),7 days seedling(Col-0),open flowers,7 days seedling(Bay-0),7 days seedling(Tsu-1)
2	17907866	17908082	8	2:17905373-17908082	7 days rood hair cell,7 days seedling(Est-1),7 days seedling(Bur-0),7 days whole root,seed coat cell(7 DPA),10 days root non-hair cell,7 days root non-hair cell,seed coat cell(4 DPA)
2	17939599	17939668	1	2:17939599-17945211	7 days whole root
2	17939700	17940431	14	2:17939599-17945211	7 days seedling(Bur-0),7 days seedling(Est-1),14 days root,7 days rood hair cell,seed coat cell(4 DPA),7 days root non-hair cell,up-open flowers,14 days seedling,10 days root non-hair cell,seed coat cell(7 DPA),7 days whole root,7 days seedling(Tsu-1),7 days seedling(Bay-0),7 days seedling(Col-0)
2	17940431	17940925	16	2:17939599-17945211	7 days seedling(Est-1),14 days seedling,7 days seedling(Bay-0),7 days seedling(Col-0),7 days seedling(Tsu-1),7 days seedling(Bur-0),14 days root,7 days rood hair cell,seed coat cell(4 DPA),up-open flowers,10 days root non-hair cell,7 days root non-hair cell,7 days whole root,seed coat cell(7 DPA),7 days whole root_1,open flowers
2	17940925	17940970	5	2:17939599-17945211	7 days seedling(Tsu-1),7 days rood hair cell,7 days whole root,7 days seedling(Bur-0),7 days root non-hair cell
2	17940970	17941772	11	2:17939599-17945211	seed coat cell(7 DPA),7 days whole root,7 days seedling(Bay-0),7 days seedling(Tsu-1),7 days root non-hair cell,14 days seedling,10 days root non-hair cell,14 days root,7 days rood hair cell,7 days seedling(Bur-0),7 days seedling(Est-1)
2	17941772	17942276	9	2:17939599-17945211	7 days whole root,7 days seedling(Bay-0),7 days seedling(Tsu-1),10 days root non-hair cell,7 days root non-hair cell,14 days root,7 days rood hair cell,7 days seedling(Est-1),7 days seedling(Bur-0)
2	17942276	17942700	14	2:17939599-17945211	7 days seedling(Col-0),7 days seedling(Bay-0),7 days seedling(Tsu-1),seed coat cell(7 DPA),7 days whole root,7 days root non-hair cell,up-open flowers,14 days seedling,10 days root non-hair cell,seed coat cell(4 DPA),7 days rood hair cell,14 days root,7 days seedling(Bur-0),7 days seedling(Est-1)
2	17942700	17942868	6	2:17939599-17945211	7 days whole root,7 days rood hair cell,7 days seedling(Bay-0),7 days root non-hair cell,7 days seedling(Bur-0),10 days root non-hair cell
2	17942868	17943306	13	2:17939599-17945211	seed coat cell(4 DPA),7 days root non-hair cell,10 days root non-hair cell,14 days seedling,7 days whole root,7 days seedling(Bay-0),open flowers,7 days seedling(Col-0),7 days seedling(Tsu-1),7 days seedling(Bur-0),7 days seedling(Est-1),14 days root,7 days rood hair cell
2	17943306	17944173	11	2:17939599-17945211	7 days whole root,7 days seedling(Bay-0),7 days seedling(Tsu-1),seed coat cell(4 DPA),up-open flowers,10 days root non-hair cell,7 days root non-hair cell,14 days root,7 days rood hair cell,7 days seedling(Est-1),7 days seedling(Bur-0)
2	17944173	17945211	14	2:17939599-17945211	14 days root,7 days leaf,7 days rood hair cell,7 days seedling(Est-1),7 days seedling(Bur-0),7 days whole root,seed coat cell(7 DPA),7 days seedling(Col-0),7 days seedling(Bay-0),7 days seedling(Tsu-1),open flowers,seed coat cell(4 DPA),10 days root non-hair cell,7 days root non-hair cell
2	18004794	18005398	17	2:18004794-18007047	14 days seedling,7 days seedling(Bay-0),7 days seedling(Tsu-1),7 days seedling(Col-0),7 days seedling(Est-1),7 days leaf,seed coat cell(4 DPA),up-open flowers,10 days root non-hair cell,7 days root non-hair cell,7 days whole root,seed coat cell(7 DPA),7 days whole root_1,open flowers,7 days seedling(Bur-0),14 days root,7 days rood hair cell
2	18005431	18005499	1	2:18004794-18007047	open flowers
2	18005546	18005653	3	2:18004794-18007047	7 days seedling(Col-0),up-open flowers,7 days seedling(Est-1)
2	18005653	18006089	14	2:18004794-18007047	up-open flowers,14 days seedling,10 days root non-hair cell,7 days root non-hair cell,seed coat cell(4 DPA),open flowers,7 days seedling(Col-0),7 days seedling(Bay-0),7 days seedling(Tsu-1),7 days seedling(Est-1),7 days seedling(Bur-0),7 days leaf,7 days rood hair cell,14 days root
2	18006089	18006188	8	2:18004794-18007047	7 days seedling(Est-1),7 days seedling(Bur-0),7 days whole root,7 days seedling(Bay-0),7 days seedling(Col-0),7 days seedling(Tsu-1),seed coat cell(4 DPA),10 days root non-hair cell
2	18006188	18006330	4	2:18004794-18007047	seed coat cell(4 DPA),10 days root non-hair cell,7 days seedling(Bur-0),7 days whole root
2	18006359	18007047	10	2:18004794-18007047	7 days seedling(Bur-0),7 days seedling(Est-1),7 days rood hair cell,14 days root,7 days root non-hair cell,10 days root non-hair cell,7 days seedling(Col-0),7 days seedling(Bay-0),7 days seedling(Tsu-1),7 days whole root
2	18311796	18312076	4	2:18311796-18313361	7 days root non-hair cell,10 days root non-hair cell,7 days rood hair cell,7 days whole root
2	18312076	18313361	14	2:18311796-18313361	7 days rood hair cell,14 days root,7 days seedling(Est-1),7 days seedling(Bur-0),7 days whole root_1,7 days seedling(Bay-0),7 days seedling(Col-0),7 days seedling(Tsu-1),7 days whole root,seed coat cell(7 DPA),14 days seedling,10 days root non-hair cell,7 days root non-hair cell,seed coat cell(4 DPA)
2	18351911	18352447	2	2:18351911-18353597	seed coat cell(4 DPA),seed coat cell(7 DPA)
2	18352460	18353133	15	2:18351911-18353597	10 days root non-hair cell,14 days seedling,up-open flowers,7 days root non-hair cell,seed coat cell(4 DPA),7 days seedling(Bay-0),7 days seedling(Col-0),7 days seedling(Tsu-1),open flowers,7 days whole root,seed coat cell(7 DPA),7 days seedling(Est-1),7 days seedling(Bur-0),7 days rood hair cell,14 days root
2	18353133	18353327	3	2:18351911-18353597	seed coat cell(4 DPA),7 days whole root,14 days root
2	18353327	18353597	5	2:18351911-18353597	14 days root,7 days whole root,7 days root non-hair cell,10 days root non-hair cell,seed coat cell(4 DPA)
2	18368237	18368301	5	2:18368237-18373632	7 days seedling(Est-1),7 days seedling(Bur-0),7 days whole root,7 days seedling(Bay-0),7 days seedling(Tsu-1)
2	18368301	18368543	14	2:18368237-18373632	seed coat cell(4 DPA),10 days root non-hair cell,14 days seedling,up-open flowers,7 days root non-hair cell,7 days whole root,7 days seedling(Col-0),7 days seedling(Bay-0),open flowers,7 days seedling(Tsu-1),7 days seedling(Est-1),7 days seedling(Bur-0),14 days root,7 days leaf
2	18368543	18368564	4	2:18368237-18373632	up-open flowers,7 days seedling(Est-1),7 days seedling(Col-0),open flowers
2	18368564	18368694	9	2:18368237-18373632	7 days seedling(Est-1),7 days seedling(Bur-0),7 days seedling(Col-0),7 days seedling(Tsu-1),open flowers,7 days seedling(Bay-0),7 days whole root,10 days root non-hair cell,seed coat cell(4 DPA)
2	18368694	18369367	16	2:18368237-18373632	7 days seedling(Bur-0),14 days root,7 days rood hair cell,seed coat cell(4 DPA),7 days root non-hair cell,10 days root non-hair cell,up-open flowers,seed coat cell(7 DPA),7 days whole root,open flowers,7 days seedling(Est-1),7 days leaf,14 days seedling,7 days seedling(Col-0),7 days seedling(Tsu-1),7 days seedling(Bay-0)
2	18369367	18369897	16	2:18368237-18373632	7 days seedling(Bur-0),7 days rood hair cell,14 days root,up-open flowers,10 days root non-hair cell,7 days root non-hair cell,seed coat cell(4 DPA),open flowers,7 days whole root,seed coat cell(7 DPA),7 days seedling(Est-1),7 days leaf,14 days seedling,7 days seedling(Bay-0),7 days seedling(Tsu-1),7 days seedling(Col-0)
2	18369897	18370162	13	2:18368237-18373632	7 days seedling(Col-0),7 days seedling(Bay-0),open flowers,7 days seedling(Tsu-1),seed coat cell(7 DPA),7 days whole root,7 days root non-hair cell,up-open flowers,10 days root non-hair cell,seed coat cell(4 DPA),7 days rood hair cell,7 days seedling(Bur-0),7 days seedling(Est-1)
2	18370162	18370326	6	2:18368237-18373632	7 days whole root,7 days rood hair cell,10 days root non-hair cell,up-open flowers,7 days seedling(Bur-0),7 days root non-hair cell
2	18370326	18371398	11	2:18368237-18373632	7 days seedling(Est-1),7 days seedling(Bur-0),14 days root,7 days rood hair cell,10 days root non-hair cell,7 days root non-hair cell,7 days whole root,seed coat cell(7 DPA),7 days seedling(Col-0),7 days seedling(Bay-0),7 days seedling(Tsu-1)
2	18371398	18371901	13	2:18368237-18373632	14 days root,7 days rood hair cell,7 days seedling(Bur-0),7 days seedling(Est-1),7 days whole root,7 days seedling(Col-0),7 days seedling(Bay-0),open flowers,7 days seedling(Tsu-1),7 days root non-hair cell,up-open flowers,14 days seedling,10 days root non-hair cell
2	18371901	18372109	11	2:18368237-18373632	7 days seedling(Est-1),7 days seedling(Bur-0),14 days root,7 days rood hair cell,10 days root non-hair cell,7 days root non-hair cell,7 days whole root,seed coat cell(7 DPA),7 days seedling(Bay-0),7 days seedling(Col-0),7 days seedling(Tsu-1)
2	18372109	18372608	15	2:18368237-18373632	14 days root,7 days rood hair cell,7 days seedling(Bur-0),7 days seedling(Est-1),seed coat cell(7 DPA),7 days whole root,7 days seedling(Bay-0),7 days seedling(Tsu-1),open flowers,7 days seedling(Col-0),seed coat cell(4 DPA),7 days root non-hair cell,up-open flowers,14 days seedling,10 days root non-hair cell
2	18372608	18373088	16	2:18368237-18373632	7 days leaf,7 days seedling(Est-1),7 days seedling(Bay-0),7 days seedling(Col-0),7 days seedling(Tsu-1),14 days seedling,14 days root,7 days rood hair cell,7 days seedling(Bur-0),7 days whole root,seed coat cell(7 DPA),open flowers,seed coat cell(4 DPA),up-open flowers,10 days root non-hair cell,7 days root non-hair cell
2	18373088	18373632	15	2:18368237-18373632	7 days seedling(Col-0),7 days seedling(Bay-0),open flowers,7 days seedling(Tsu-1),seed coat cell(7 DPA),7 days whole root,7 days root non-hair cell,14 days seedling,up-open flowers,10 days root non-hair cell,seed coat cell(4 DPA),7 days rood hair cell,14 days root,7 days seedling(Bur-0),7 days seedling(Est-1)
2	18533747	18534342	12	2:18533747-18535309	seed coat cell(7 DPA),7 days whole root,7 days seedling(Bay-0),7 days seedling(Col-0),7 days seedling(Tsu-1),open flowers,seed coat cell(4 DPA),up-open flowers,14 days seedling,14 days root,7 days seedling(Bur-0),7 days seedling(Est-1)
2	18534342	18534621	13	2:18533747-18535309	seed coat cell(4 DPA),14 days seedling,up-open flowers,7 days root non-hair cell,7 days whole root,seed coat cell(7 DPA),7 days seedling(Col-0),7 days seedling(Tsu-1),7 days seedling(Bay-0),open flowers,7 days seedling(Est-1),7 days seedling(Bur-0),14 days root
2	18534621	18534983	14	2:18533747-18535309	7 days rood hair cell,14 days root,7 days seedling(Bur-0),7 days seedling(Est-1),7 days seedling(Col-0),7 days seedling(Bay-0),7 days seedling(Tsu-1),open flowers,seed coat cell(7 DPA),7 days whole root,7 days root non-hair cell,up-open flowers,10 days root non-hair cell,seed coat cell(4 DPA)
2	18534983	18535119	4	2:18533747-18535309	10 days root non-hair cell,7 days seedling(Est-1),7 days whole root,7 days seedling(Bay-0)
2	18535158	18535211	1	2:18533747-18535309	7 days seedling(Bur-0)
2	18535253	18535309	1	2:18533747-18535309	7 days whole root
2	18621568	18622324	11	2:18621568-18623401	7 days rood hair cell,14 days root,7 days seedling(Bur-0),7 days seedling(Est-1),7 days seedling(Col-0),7 days seedling(Bay-0),7 days seedling(Tsu-1),7 days whole root,7 days root non-hair cell,10 days root non-hair cell,seed coat cell(4 DPA)
2	18622324	18622842	16	2:18621568-18623401	seed coat cell(4 DPA),10 days root non-hair cell,up-open flowers,7 days root non-hair cell,7 days whole root,seed coat cell(7 DPA),open flowers,7 days seedling(Bur-0),14 days root,7 days rood hair cell,14 days seedling,7 days seedling(Tsu-1),7 days seedling(Col-0),7 days seedling(Bay-0),7 days seedling(Est-1),7 days leaf
2	18622842	18623266	12	2:18621568-18623401	seed coat cell(4 DPA),7 days root non-hair cell,10 days root non-hair cell,seed coat cell(7 DPA),7 days whole root,7 days seedling(Col-0),7 days seedling(Bay-0),7 days seedling(Tsu-1),7 days seedling(Bur-0),7 days seedling(Est-1),14 days root,7 days rood hair cell
2	18623314	18623401	2	2:18621568-18623401	7 days seedling(Est-1),7 days seedling(Col-0)
2	18648659	18648961	7	2:18648659-18650522	7 days rood hair cell,seed coat cell(7 DPA),14 days root,7 days whole root,7 days root non-hair cell,10 days root non-hair cell,7 days seedling(Est-1)
2	18648961	18649749	14	2:18648659-18650522	7 days seedling(Col-0),7 days seedling(Tsu-1),7 days seedling(Bay-0),open flowers,seed coat cell(7 DPA),7 days whole root,7 days root non-hair cell,14 days seedling,10 days root non-hair cell,seed coat cell(4 DPA),7 days rood hair cell,14 days root,7 days seedling(Bur-0),7 days seedling(Est-1)
2	18649749	18650388	14	2:18648659-18650522	7 days seedling(Est-1),7 days seedling(Bur-0),7 days rood hair cell,14 days root,14 days seedling,10 days root non-hair cell,7 days root non-hair cell,seed coat cell(4 DPA),7 days whole root_1,7 days seedling(Col-0),7 days seedling(Bay-0),7 days seedling(Tsu-1),7 days whole root,seed coat cell(7 DPA)
2	18650421	18650522	1	2:18648659-18650522	10 days root non-hair cell
2	18715297	18716232	12	2:18715297-18717809	7 days seedling(Bur-0),7 days seedling(Est-1),7 days rood hair cell,14 days root,7 days root non-hair cell,10 days root non-hair cell,seed coat cell(4 DPA),7 days seedling(Tsu-1),7 days seedling(Bay-0),7 days seedling(Col-0),seed coat cell(7 DPA),7 days whole root
2	18716232	18716332	3	2:18715297-18717809	7 days whole root,10 days root non-hair cell,7 days root non-hair cell
2	18716351	18717263	11	2:18715297-18717809	7 days seedling(Est-1),7 days seedling(Bur-0),7 days leaf,7 days rood hair cell,14 days root,10 days root non-hair cell,7 days root non-hair cell,7 days seedling(Bay-0),7 days seedling(Col-0),7 days seedling(Tsu-1),7 days whole root
2	18717263	18717809	17	2:18715297-18717809	7 days seedling(Bur-0),7 days rood hair cell,14 days root,up-open flowers,10 days root non-hair cell,7 days root non-hair cell,seed coat cell(4 DPA),7 days whole root_1,open flowers,7 days whole root,seed coat cell(7 DPA),7 days seedling(Est-1),7 days leaf,14 days seedling,7 days seedling(Col-0),7 days seedling(Bay-0),7 days seedling(Tsu-1)
2	18724123	18724649	14	2:18724123-18727030	7 days rood hair cell,7 days leaf,14 days root,7 days seedling(Bur-0),7 days seedling(Est-1),7 days seedling(Tsu-1),7 days seedling(Col-0),7 days seedling(Bay-0),7 days whole root_1,7 days whole root,7 days root non-hair cell,10 days root non-hair cell,14 days seedling,seed coat cell(4 DPA)
2	18724649	18725183	8	2:18724123-18727030	7 days seedling(Bay-0),7 days whole root,10 days root non-hair cell,7 days root non-hair cell,7 days rood hair cell,14 days root,7 days seedling(Est-1),7 days seedling(Bur-0)
2	18725217	18726174	17	2:18724123-18727030	up-open flowers,10 days root non-hair cell,7 days root non-hair cell,seed coat cell(4 DPA),7 days whole root_1,open flowers,7 days whole root,seed coat cell(7 DPA),7 days seedling(Bur-0),7 days rood hair cell,14 days root,14 days seedling,7 days seedling(Col-0),7 days seedling(Tsu-1),7 days seedling(Bay-0),7 days seedling(Est-1),7 days leaf
2	18726174	18726406	9	2:18724123-18727030	10 days root non-hair cell,7 days root non-hair cell,7 days seedling(Bay-0),7 days seedling(Tsu-1),7 days whole root,7 days seedling(Est-1),7 days seedling(Bur-0),7 days rood hair cell,14 days root
2	18726406	18727030	10	2:18724123-18727030	7 days seedling(Bur-0),7 days seedling(Est-1),14 days root,7 days rood hair cell,7 days root non-hair cell,10 days root non-hair cell,7 days whole root,7 days seedling(Col-0),7 days seedling(Bay-0),7 days seedling(Tsu-1)
2	18866251	18866446	5	2:18866251-18868110	7 days seedling(Col-0),14 days root,7 days root non-hair cell,10 days root non-hair cell,seed coat cell(4 DPA)
2	18866446	18866532	6	2:18866251-18868110	7 days whole root,14 days root,7 days seedling(Col-0),10 days root non-hair cell,up-open flowers,7 days root non-hair cell
2	18866532	18867534	17	2:18866251-18868110	7 days leaf,7 days seedling(Est-1),7 days seedling(Tsu-1),7 days seedling(Bay-0),7 days seedling(Col-0),14 days seedling,14 days root,7 days rood hair cell,7 days seedling(Bur-0),7 days whole root,seed coat cell(7 DPA),7 days whole root_1,open flowers,seed coat cell(4 DPA),up-open flowers,10 days root non-hair cell,7 days root non-hair cell
2	18867534	18867660	3	2:18866251-18868110	10 days root non-hair cell,up-open flowers,14 days root
2	18867660	18868110	3	2:18866251-18868110	10 days root non-hair cell,up-open flowers,7 days whole root_1
2	18891315	18891539	3	2:18891315-18893296	7 days seedling(Bur-0),7 days seedling(Est-1),seed coat cell(4 DPA)
2	18891539	18892136	14	2:18891315-18893296	7 days seedling(Est-1),7 days seedling(Bur-0),7 days rood hair cell,seed coat cell(4 DPA),14 days seedling,up-open flowers,10 days root non-hair cell,7 days root non-hair cell,7 days whole root,seed coat cell(7 DPA),7 days seedling(Col-0),7 days seedling(Bay-0),open flowers,7 days seedling(Tsu-1)
2	18892136	18893047	17	2:18891315-18893296	up-open flowers,10 days root non-hair cell,7 days root non-hair cell,seed coat cell(4 DPA),7 days whole root_1,open flowers,7 days whole root,seed coat cell(7 DPA),7 days seedling(Bur-0),7 days rood hair cell,14 days root,14 days seedling,7 days seedling(Col-0),7 days seedling(Bay-0),7 days seedling(Tsu-1),7 days seedling(Est-1),7 days leaf
2	18893047	18893296	11	2:18891315-18893296	7 days rood hair cell,14 days root,7 days seedling(Est-1),7 days seedling(Bur-0),7 days seedling(Col-0),7 days seedling(Bay-0),7 days seedling(Tsu-1),7 days whole root,14 days seedling,10 days root non-hair cell,7 days root non-hair cell
2	19029597	19030115	14	2:19029597-19032532	7 days seedling(Bur-0),7 days seedling(Est-1),7 days rood hair cell,14 days root,7 days root non-hair cell,up-open flowers,10 days root non-hair cell,seed coat cell(4 DPA),open flowers,7 days seedling(Col-0),7 days seedling(Bay-0),7 days seedling(Tsu-1),seed coat cell(7 DPA),7 days whole root
2	19030115	19030772	12	2:19029597-19032532	14 days root,7 days rood hair cell,7 days seedling(Est-1),7 days seedling(Bur-0),7 days whole root,seed coat cell(7 DPA),7 days seedling(Bay-0),7 days seedling(Col-0),7 days seedling(Tsu-1),seed coat cell(4 DPA),10 days root non-hair cell,7 days root non-hair cell
2	19030772	19031569	15	2:19029597-19032532	7 days root non-hair cell,10 days root non-hair cell,14 days seedling,up-open flowers,seed coat cell(4 DPA),7 days seedling(Bay-0),7 days seedling(Tsu-1),7 days seedling(Col-0),open flowers,seed coat cell(7 DPA),7 days whole root,7 days seedling(Bur-0),7 days seedling(Est-1),7 days rood hair cell,14 days root
2	19031569	19032422	16	2:19029597-19032532	14 days seedling,7 days seedling(Bay-0),7 days seedling(Col-0),7 days seedling(Tsu-1),7 days seedling(Est-1),7 days leaf,7 days root non-hair cell,up-open flowers,10 days root non-hair cell,seed coat cell(4 DPA),open flowers,seed coat cell(7 DPA),7 days whole root,7 days seedling(Bur-0),7 days rood hair cell,14 days root
2	19032422	19032532	2	2:19029597-19032532	7 days whole root,seed coat cell(7 DPA)
2	19050937	19051178	16	2:19050937-19052648	7 days whole root,seed coat cell(7 DPA),open flowers,seed coat cell(4 DPA),up-open flowers,10 days root non-hair cell,7 days root non-hair cell,14 days root,7 days rood hair cell,7 days seedling(Bur-0),7 days seedling(Bay-0),7 days seedling(Col-0),7 days seedling(Tsu-1),14 days seedling,7 days leaf,7 days seedling(Est-1)
2	19051178	19051503	11	2:19050937-19052648	7 days seedling(Est-1),7 days rood hair cell,14 days root,7 days root non-hair cell,up-open flowers,10 days root non-hair cell,seed coat cell(4 DPA),7 days seedling(Col-0),7 days seedling(Tsu-1),open flowers,7 days whole root
2	19051503	19052648	17	2:19050937-19052648	7 days seedling(Bur-0),7 days rood hair cell,14 days root,10 days root non-hair cell,up-open flowers,7 days root non-hair cell,seed coat cell(4 DPA),7 days whole root_1,open flowers,7 days whole root,seed coat cell(7 DPA),7 days seedling(Est-1),7 days leaf,14 days seedling,7 days seedling(Col-0),7 days seedling(Bay-0),7 days seedling(Tsu-1)
2	19168218	19169344	16	2:19168218-19171307	seed coat cell(4 DPA),7 days root non-hair cell,10 days root non-hair cell,up-open flowers,seed coat cell(7 DPA),7 days whole root,open flowers,7 days seedling(Bur-0),14 days root,7 days rood hair cell,14 days seedling,7 days seedling(Col-0),7 days seedling(Tsu-1),7 days seedling(Bay-0),7 days seedling(Est-1),7 days leaf
2	19169344	19169990	15	2:19168218-19171307	14 days root,7 days rood hair cell,7 days seedling(Est-1),7 days seedling(Bur-0),7 days whole root,seed coat cell(7 DPA),7 days seedling(Col-0),7 days seedling(Bay-0),open flowers,7 days seedling(Tsu-1),seed coat cell(4 DPA),14 days seedling,10 days root non-hair cell,up-open flowers,7 days root non-hair cell
2	19169990	19170565	15	2:19168218-19171307	7 days seedling(Est-1),7 days seedling(Bur-0),7 days rood hair cell,14 days root,14 days seedling,10 days root non-hair cell,up-open flowers,7 days root non-hair cell,seed coat cell(4 DPA),7 days seedling(Tsu-1),7 days seedling(Bay-0),7 days seedling(Col-0),open flowers,7 days whole root,seed coat cell(7 DPA)
2	19170565	19171068	17	2:19168218-19171307	7 days seedling(Col-0),7 days seedling(Tsu-1),7 days seedling(Bay-0),14 days seedling,7 days leaf,7 days seedling(Est-1),7 days whole root,seed coat cell(7 DPA),7 days whole root_1,open flowers,seed coat cell(4 DPA),up-open flowers,10 days root non-hair cell,7 days root non-hair cell,14 days root,7 days rood hair cell,7 days seedling(Bur-0)
2	19171068	19171088	3	2:19168218-19171307	7 days whole root,7 days seedling(Bur-0),7 days root non-hair cell
2	19171088	19171202	6	2:19168218-19171307	7 days seedling(Bay-0),7 days seedling(Col-0),7 days whole root,up-open flowers,10 days root non-hair cell,7 days seedling(Bur-0)
2	19171202	19171240	1	2:19168218-19171307	7 days whole root
2	19171240	19171307	3	2:19168218-19171307	7 days whole root,7 days seedling(Bay-0),7 days seedling(Est-1)
2	19177222	19177395	5	2:19177222-19180226	7 days seedling(Bay-0),7 days seedling(Tsu-1),7 days seedling(Col-0),7 days seedling(Est-1),seed coat cell(4 DPA)
2	19177395	19177810	13	2:19177222-19180226	7 days seedling(Tsu-1),7 days seedling(Bay-0),7 days seedling(Col-0),7 days whole root,up-open flowers,14 days seedling,10 days root non-hair cell,7 days root non-hair cell,seed coat cell(4 DPA),7 days rood hair cell,14 days root,7 days seedling(Est-1),7 days seedling(Bur-0)
2	19177810	19178209	16	2:19177222-19180226	up-open flowers,10 days root non-hair cell,7 days root non-hair cell,seed coat cell(4 DPA),open flowers,7 days whole root,seed coat cell(7 DPA),7 days seedling(Bur-0),7 days rood hair cell,14 days root,14 days seedling,7 days seedling(Tsu-1),7 days seedling(Col-0),7 days seedling(Bay-0),7 days seedling(Est-1),7 days leaf
2	19178209	19179891	13	2:19177222-19180226	7 days seedling(Tsu-1),7 days seedling(Col-0),7 days seedling(Bay-0),7 days whole root,7 days root non-hair cell,14 days seedling,10 days root non-hair cell,seed coat cell(4 DPA),7 days rood hair cell,7 days leaf,14 days root,7 days seedling(Bur-0),7 days seedling(Est-1)
2	19179891	19180226	9	2:19177222-19180226	7 days root non-hair cell,10 days root non-hair cell,7 days seedling(Tsu-1),7 days seedling(Bay-0),7 days whole root,7 days seedling(Bur-0),7 days seedling(Est-1),7 days rood hair cell,14 days root
2	19187395	19187566	5	2:19187395-19189823	seed coat cell(4 DPA),7 days seedling(Bay-0),7 days whole root,14 days root,seed coat cell(7 DPA)
2	19187566	19187616	3	2:19187395-19189823	7 days whole root,seed coat cell(7 DPA),seed coat cell(4 DPA)
2	19187616	19187792	3	2:19187395-19189823	7 days seedling(Bur-0),seed coat cell(7 DPA),7 days whole root
2	19187792	19188481	12	2:19187395-19189823	7 days seedling(Est-1),7 days seedling(Bur-0),14 days root,7 days rood hair cell,14 days seedling,10 days root non-hair cell,7 days root non-hair cell,7 days whole root,seed coat cell(7 DPA),7 days seedling(Col-0),7 days seedling(Bay-0),7 days seedling(Tsu-1)
2	19188481	19188831	16	2:19187395-19189823	7 days seedling(Est-1),7 days leaf,14 days seedling,7 days seedling(Bay-0),7 days seedling(Tsu-1),7 days seedling(Col-0),7 days seedling(Bur-0),14 days root,7 days rood hair cell,seed coat cell(4 DPA),10 days root non-hair cell,up-open flowers,7 days root non-hair cell,7 days whole root,seed coat cell(7 DPA),open flowers
2	19188870	19189697	14	2:19187395-19189823	7 days rood hair cell,14 days root,7 days seedling(Bur-0),7 days seedling(Est-1),7 days seedling(Bay-0),7 days seedling(Col-0),open flowers,7 days seedling(Tsu-1),seed coat cell(7 DPA),7 days whole root,7 days root non-hair cell,10 days root non-hair cell,up-open flowers,seed coat cell(4 DPA)
2	19189697	19189823	10	2:19187395-19189823	14 days root,7 days rood hair cell,7 days seedling(Bur-0),7 days seedling(Est-1),7 days whole root,7 days seedling(Col-0),7 days seedling(Tsu-1),7 days seedling(Bay-0),7 days root non-hair cell,10 days root non-hair cell
2	19362094	19363127	13	2:19362094-19365736	7 days seedling(Col-0),7 days seedling(Bay-0),7 days seedling(Tsu-1),7 days whole root,10 days root non-hair cell,14 days seedling,up-open flowers,7 days root non-hair cell,7 days leaf,7 days rood hair cell,14 days root,7 days seedling(Est-1),7 days seedling(Bur-0)
2	19363127	19363891	13	2:19362094-19365736	14 days root,7 days rood hair cell,7 days seedling(Bur-0),7 days seedling(Est-1),seed coat cell(7 DPA),7 days whole root,7 days seedling(Col-0),7 days seedling(Tsu-1),7 days seedling(Bay-0),7 days root non-hair cell,14 days seedling,10 days root non-hair cell,up-open flowers
2	19363905	19365223	14	2:19362094-19365736	seed coat cell(7 DPA),7 days whole root,open flowers,7 days seedling(Col-0),7 days seedling(Tsu-1),7 days seedling(Bay-0),seed coat cell(4 DPA),7 days root non-hair cell,14 days seedling,10 days root non-hair cell,up-open flowers,7 days rood hair cell,7 days seedling(Bur-0),7 days seedling(Est-1)
2	19365269	19365446	6	2:19362094-19365736	seed coat cell(4 DPA),up-open flowers,7 days seedling(Est-1),7 days seedling(Tsu-1),7 days seedling(Col-0),7 days seedling(Bay-0)
2	19365469	19365736	5	2:19362094-19365736	7 days seedling(Bay-0),seed coat cell(7 DPA),up-open flowers,7 days seedling(Est-1),seed coat cell(4 DPA)
2	19407596	19408150	15	2:19407596-19410282	7 days seedling(Tsu-1),7 days seedling(Col-0),7 days seedling(Bay-0),open flowers,7 days whole root,7 days root non-hair cell,14 days seedling,up-open flowers,10 days root non-hair cell,seed coat cell(4 DPA),7 days rood hair cell,7 days leaf,14 days root,7 days seedling(Bur-0),7 days seedling(Est-1)
2	19408150	19408487	16	2:19407596-19410282	7 days rood hair cell,14 days root,7 days seedling(Bur-0),open flowers,seed coat cell(7 DPA),7 days whole root,7 days root non-hair cell,10 days root non-hair cell,up-open flowers,seed coat cell(4 DPA),7 days leaf,7 days seedling(Est-1),7 days seedling(Tsu-1),7 days seedling(Bay-0),7 days seedling(Col-0),14 days seedling
2	19408487	19408903	17	2:19407596-19410282	7 days seedling(Bay-0),7 days seedling(Col-0),7 days seedling(Tsu-1),14 days seedling,7 days leaf,7 days seedling(Est-1),7 days whole root,seed coat cell(7 DPA),7 days whole root_1,open flowers,seed coat cell(4 DPA),10 days root non-hair cell,up-open flowers,7 days root non-hair cell,14 days root,7 days rood hair cell,7 days seedling(Bur-0)
2	19408903	19410282	15	2:19407596-19410282	7 days seedling(Bur-0),7 days seedling(Est-1),14 days root,7 days rood hair cell,seed coat cell(4 DPA),7 days root non-hair cell,14 days seedling,up-open flowers,10 days root non-hair cell,seed coat cell(7 DPA),7 days whole root,7 days seedling(Tsu-1),7 days seedling(Bay-0),7 days seedling(Col-0),open flowers
2	19464693	19465702	16	2:19464693-19469103	seed coat cell(7 DPA),7 days whole root,open flowers,seed coat cell(4 DPA),7 days root non-hair cell,up-open flowers,10 days root non-hair cell,14 days root,7 days rood hair cell,7 days seedling(Bur-0),7 days seedling(Col-0),7 days seedling(Bay-0),7 days seedling(Tsu-1),14 days seedling,7 days leaf,7 days seedling(Est-1)
2	19465702	19465803	10	2:19464693-19469103	7 days whole root,7 days seedling(Bay-0),7 days seedling(Col-0),7 days seedling(Tsu-1),up-open flowers,10 days root non-hair cell,14 days root,7 days rood hair cell,7 days seedling(Est-1),7 days seedling(Bur-0)
2	19465803	19466348	14	2:19464693-19469103	7 days rood hair cell,14 days root,7 days seedling(Est-1),7 days seedling(Bur-0),7 days seedling(Col-0),7 days seedling(Tsu-1),7 days seedling(Bay-0),7 days whole root,seed coat cell(7 DPA),10 days root non-hair cell,14 days seedling,up-open flowers,7 days root non-hair cell,seed coat cell(4 DPA)
2	19466348	19466730	13	2:19464693-19469103	7 days seedling(Est-1),7 days seedling(Bur-0),7 days rood hair cell,14 days root,10 days root non-hair cell,14 days seedling,7 days root non-hair cell,seed coat cell(4 DPA),7 days seedling(Bay-0),7 days seedling(Tsu-1),7 days seedling(Col-0),7 days whole root,seed coat cell(7 DPA)
2	19466730	19466769	4	2:19464693-19469103	7 days seedling(Bay-0),seed coat cell(4 DPA),7 days seedling(Est-1),7 days root non-hair cell
2	19466769	19467452	13	2:19464693-19469103	seed coat cell(4 DPA),7 days root non-hair cell,14 days seedling,up-open flowers,10 days root non-hair cell,seed coat cell(7 DPA),7 days whole root,7 days seedling(Col-0),7 days seedling(Bay-0),7 days seedling(Tsu-1),7 days seedling(Bur-0),7 days seedling(Est-1),7 days rood hair cell
2	19467452	19467800	14	2:19464693-19469103	7 days rood hair cell,14 days root,7 days seedling(Bur-0),7 days seedling(Est-1),7 days seedling(Bay-0),7 days seedling(Tsu-1),open flowers,7 days seedling(Col-0),seed coat cell(7 DPA),7 days whole root,7 days root non-hair cell,up-open flowers,10 days root non-hair cell,seed coat cell(4 DPA)
2	19467800	19467906	10	2:19464693-19469103	7 days rood hair cell,7 days seedling(Est-1),7 days seedling(Tsu-1),7 days seedling(Col-0),7 days seedling(Bay-0),7 days whole root,10 days root non-hair cell,up-open flowers,7 days root non-hair cell,seed coat cell(4 DPA)
2	19467906	19468571	17	2:19464693-19469103	7 days leaf,7 days seedling(Est-1),7 days seedling(Col-0),7 days seedling(Tsu-1),7 days seedling(Bay-0),14 days seedling,14 days root,7 days rood hair cell,7 days seedling(Bur-0),seed coat cell(7 DPA),7 days whole root,open flowers,7 days whole root_1,seed coat cell(4 DPA),7 days root non-hair cell,10 days root non-hair cell,up-open flowers
2	19468571	19468632	2	2:19464693-19469103	7 days seedling(Bur-0),seed coat cell(4 DPA)
2	19468674	19468743	1	2:19464693-19469103	7 days seedling(Bur-0)
2	19468756	19469103	8	2:19464693-19469103	7 days seedling(Bur-0),7 days seedling(Est-1),7 days rood hair cell,7 days root non-hair cell,10 days root non-hair cell,7 days whole root,7 days seedling(Tsu-1),7 days seedling(Bay-0)
3	838335	838430	1	3:838335-840363	14 days root
3	838430	838546	1	3:838335-840363	7 days leaf
3	838546	838748	3	3:838335-840363	14 days root,7 days leaf,7 days whole root_1
3	838748	839331	10	3:838335-840363	7 days leaf,14 days root,7 days root non-hair cell,up-open flowers,14 days seedling,10 days root non-hair cell,seed coat cell(4 DPA),open flowers,7 days seedling(Col-0),7 days whole root_1
3	839331	839679	13	3:838335-840363	7 days seedling(Bur-0),7 days seedling(Est-1),7 days rood hair cell,7 days leaf,14 days root,7 days root non-hair cell,14 days seedling,up-open flowers,10 days root non-hair cell,seed coat cell(4 DPA),7 days seedling(Col-0),7 days whole root_1,7 days whole root
3	839679	840012	3	3:838335-840363	7 days whole root_1,14 days root,14 days seedling
3	840012	840363	12	3:838335-840363	14 days root,7 days leaf,7 days rood hair cell,7 days whole root,seed coat cell(7 DPA),7 days whole root_1,7 days seedling(Col-0),seed coat cell(4 DPA),up-open flowers,14 days seedling,10 days root non-hair cell,7 days root non-hair cell
3	1057803	1058877	16	3:1057803-1060415	7 days seedling(Est-1),7 days leaf,14 days seedling,7 days seedling(Tsu-1),7 days seedling(Bay-0),7 days seedling(Col-0),7 days seedling(Bur-0),7 days rood hair cell,14 days root,7 days root non-hair cell,10 days root non-hair cell,up-open flowers,seed coat cell(4 DPA),open flowers,seed coat cell(7 DPA),7 days whole root
3	1058877	1059555	12	3:1057803-1060415	7 days seedling(Bur-0),7 days seedling(Est-1),14 days root,7 days rood hair cell,7 days leaf,7 days root non-hair cell,10 days root non-hair cell,14 days seedling,7 days whole root,7 days seedling(Tsu-1),7 days seedling(Col-0),7 days seedling(Bay-0)
3	1059555	1060415	10	3:1057803-1060415	7 days seedling(Bur-0),7 days seedling(Est-1),7 days rood hair cell,14 days root,7 days root non-hair cell,10 days root non-hair cell,7 days seedling(Bay-0),7 days seedling(Tsu-1),7 days seedling(Col-0),7 days whole root
3	1064215	1064814	8	3:1064215-1067285	open flowers,7 days seedling(Bay-0),seed coat cell(7 DPA),7 days whole root,7 days root non-hair cell,10 days root non-hair cell,seed coat cell(4 DPA),7 days rood hair cell
3	1064814	1065367	14	3:1064215-1067285	7 days whole root,seed coat cell(7 DPA),open flowers,7 days seedling(Col-0),7 days seedling(Bay-0),7 days seedling(Tsu-1),seed coat cell(4 DPA),10 days root non-hair cell,up-open flowers,7 days root non-hair cell,14 days root,7 days rood hair cell,7 days seedling(Est-1),7 days seedling(Bur-0)
3	1065404	1066199	13	3:1064215-1067285	14 days root,7 days rood hair cell,7 days seedling(Est-1),7 days seedling(Bur-0),7 days whole root,7 days seedling(Bay-0),open flowers,7 days seedling(Tsu-1),7 days seedling(Col-0),up-open flowers,14 days seedling,10 days root non-hair cell,7 days root non-hair cell
3	1066199	1066609	14	3:1064215-1067285	7 days seedling(Bay-0),7 days seedling(Col-0),7 days seedling(Tsu-1),open flowers,seed coat cell(7 DPA),7 days whole root,7 days root non-hair cell,14 days seedling,10 days root non-hair cell,seed coat cell(4 DPA),7 days rood hair cell,14 days root,7 days seedling(Bur-0),7 days seedling(Est-1)
3	1066609	1067285	16	3:1064215-1067285	up-open flowers,10 days root non-hair cell,7 days root non-hair cell,seed coat cell(4 DPA),open flowers,7 days whole root,seed coat cell(7 DPA),7 days seedling(Bur-0),7 days rood hair cell,14 days root,14 days seedling,7 days seedling(Col-0),7 days seedling(Tsu-1),7 days seedling(Bay-0),7 days seedling(Est-1),7 days leaf
3	1232975	1233167	5	3:1232975-1234570	7 days whole root,14 days root,7 days rood hair cell,10 days root non-hair cell,7 days root non-hair cell
3	1233167	1234570	14	3:1232975-1234570	7 days rood hair cell,7 days leaf,14 days root,7 days seedling(Bur-0),7 days seedling(Est-1),7 days seedling(Bay-0),7 days seedling(Col-0),7 days seedling(Tsu-1),7 days whole root_1,7 days whole root,7 days root non-hair cell,14 days seedling,up-open flowers,10 days root non-hair cell
3	1463647	1464114	13	3:1463647-1465560	seed coat cell(4 DPA),10 days root non-hair cell,14 days seedling,7 days root non-hair cell,7 days whole root,seed coat cell(7 DPA),7 days seedling(Col-0),7 days seedling(Bay-0),7 days seedling(Tsu-1),7 days seedling(Est-1),7 days seedling(Bur-0),14 days root,7 days rood hair cell
3	1464114	1465560	15	3:1463647-1465560	7 days seedling(Bur-0),7 days seedling(Est-1),14 days root,7 days rood hair cell,seed coat cell(4 DPA),7 days root non-hair cell,14 days seedling,up-open flowers,10 days root non-hair cell,seed coat cell(7 DPA),7 days whole root,7 days seedling(Bay-0),7 days seedling(Tsu-1),7 days seedling(Col-0),open flowers
3	1482887	1483029	4	3:1482887-1485196	7 days whole root,7 days seedling(Tsu-1),7 days seedling(Bay-0),up-open flowers
3	1483029	1483397	8	3:1482887-1485196	7 days whole root,7 days seedling(Col-0),7 days seedling(Bay-0),open flowers,seed coat cell(4 DPA),10 days root non-hair cell,up-open flowers,7 days seedling(Est-1)
3	1483397	1483471	3	3:1482887-1485196	open flowers,7 days seedling(Est-1),seed coat cell(4 DPA)
3	1483502	1483728	12	3:1482887-1485196	14 days root,7 days seedling(Est-1),7 days seedling(Bur-0),7 days whole root,seed coat cell(7 DPA),7 days seedling(Col-0),7 days seedling(Tsu-1),7 days seedling(Bay-0),open flowers,seed coat cell(4 DPA),10 days root non-hair cell,up-open flowers
3	1483728	1484294	16	3:1482887-1485196	7 days leaf,7 days seedling(Est-1),7 days seedling(Tsu-1),7 days seedling(Col-0),7 days seedling(Bay-0),14 days seedling,7 days rood hair cell,14 days root,7 days seedling(Bur-0),open flowers,seed coat cell(7 DPA),7 days whole root,7 days root non-hair cell,up-open flowers,10 days root non-hair cell,seed coat cell(4 DPA)
3	1484294	1484441	3	3:1482887-1485196	seed coat cell(4 DPA),7 days seedling(Bur-0),7 days whole root
3	1484448	1484597	5	3:1482887-1485196	7 days seedling(Tsu-1),7 days seedling(Col-0),7 days seedling(Bay-0),7 days seedling(Est-1),7 days seedling(Bur-0)
3	1484597	1484724	6	3:1482887-1485196	7 days seedling(Bur-0),14 days seedling,7 days seedling(Bay-0),7 days seedling(Tsu-1),7 days seedling(Col-0),14 days root
3	1484724	1485196	15	3:1482887-1485196	14 days root,7 days rood hair cell,7 days seedling(Bur-0),7 days seedling(Est-1),seed coat cell(7 DPA),7 days whole root,7 days seedling(Col-0),7 days seedling(Bay-0),open flowers,7 days seedling(Tsu-1),seed coat cell(4 DPA),7 days root non-hair cell,up-open flowers,14 days seedling,10 days root non-hair cell
3	1485437	1486370	16	3:1485437-1487576	seed coat cell(7 DPA),7 days whole root,open flowers,seed coat cell(4 DPA),7 days root non-hair cell,up-open flowers,10 days root non-hair cell,14 days root,7 days rood hair cell,7 days seedling(Bur-0),7 days seedling(Bay-0),7 days seedling(Col-0),7 days seedling(Tsu-1),14 days seedling,7 days leaf,7 days seedling(Est-1)
3	1486370	1486910	15	3:1485437-1487576	14 days root,7 days rood hair cell,7 days seedling(Est-1),7 days seedling(Bur-0),7 days whole root,seed coat cell(7 DPA),open flowers,7 days seedling(Col-0),7 days seedling(Bay-0),7 days seedling(Tsu-1),seed coat cell(4 DPA),up-open flowers,14 days seedling,10 days root non-hair cell,7 days root non-hair cell
3	1486910	1486920	10	3:1485437-1487576	7 days seedling(Bur-0),7 days seedling(Est-1),seed coat cell(7 DPA),7 days whole root,7 days seedling(Tsu-1),7 days seedling(Bay-0),7 days seedling(Col-0),open flowers,seed coat cell(4 DPA),7 days root non-hair cell
3	1486920	1487576	15	3:1485437-1487576	14 days root,7 days rood hair cell,7 days seedling(Est-1),7 days seedling(Bur-0),7 days whole root,seed coat cell(7 DPA),7 days seedling(Col-0),open flowers,7 days seedling(Tsu-1),7 days seedling(Bay-0),seed coat cell(4 DPA),14 days seedling,10 days root non-hair cell,up-open flowers,7 days root non-hair cell
3	1816084	1816190	2	3:1816084-1817962	7 days seedling(Bur-0),7 days whole root
3	1816210	1816995	13	3:1816084-1817962	seed coat cell(4 DPA),7 days root non-hair cell,10 days root non-hair cell,seed coat cell(7 DPA),7 days whole root,7 days seedling(Col-0),7 days seedling(Tsu-1),7 days seedling(Bay-0),7 days whole root_1,7 days seedling(Bur-0),7 days seedling(Est-1),14 days root,7 days rood hair cell
3	1816995	1817865	15	3:1816084-1817962	7 days whole root,7 days seedling(Col-0),7 days seedling(Bay-0),7 days seedling(Tsu-1),open flowers,7 days whole root_1,seed coat cell(4 DPA),7 days root non-hair cell,10 days root non-hair cell,14 days seedling,up-open flowers,14 days root,7 days rood hair cell,7 days seedling(Bur-0),7 days seedling(Est-1)
3	1817865	1817962	6	3:1816084-1817962	7 days seedling(Est-1),7 days seedling(Bur-0),7 days whole root,7 days seedling(Tsu-1),7 days seedling(Col-0),7 days seedling(Bay-0)
3	1832581	1833015	13	3:1832581-1834146	7 days whole root,seed coat cell(7 DPA),7 days seedling(Tsu-1),7 days seedling(Col-0),7 days seedling(Bay-0),open flowers,seed coat cell(4 DPA),up-open flowers,10 days root non-hair cell,7 days root non-hair cell,14 days root,7 days seedling(Est-1),7 days seedling(Bur-0)
[truncated: 1,999 more rows]
